# Supplementary material for: Senescent cell heterogeneity and responses to senolytic treatment are related to cell cycle status during senescence induction
Source: Aging (Albany NY). 2025 Aug 7;17(8):2063–78. doi: 10.18632/aging.206299 (PMC12422821; doi:10.18632/aging.206299)
Supplement: Supplementary Table 1 [file aging-17-8-206299-s002.xls]

## Sheet: ICC
Supplementary Table 1. For Fig2_population-data_ICC.
Dataset	Row	Column	Cell.Type	Condition	Serum	Channel1	Channel2	Channel3	Channel4	Plate	wellID	QC_image_quality	QC_segmentation	cell_count_all	Narea_overall	NASP_overall	NSF_overall	Carea_overall	CASP_overall	CSF_overall	NintAll_c1_overall_MEAN	NintAll_c2_overall_MEAN	NintAll_c3_overall_MEAN	NintAll_c4_overall_MEAN	NintAll_c1_overall	NintAll_c2_overall	NintAll_c3_overall	NintAll_c4_overall	cell_count_g1	Narea_g1	NASP_g1	NSF_g1	Carea_g1	CASP_g1	CSF_g1	NintAll_c1_g1_MEAN	NintAll_c2_g1_MEAN	NintAll_c3_g1_MEAN	NintAll_c4_g1_MEAN	NintAll_c1_g1	NintAll_c2_g1	NintAll_c3_g1	NintAll_c4_g1	cell_count_g2	Narea_g2	NASP_g2	NSF_g2	Carea_g2	CASP_g2
2	B	3	HMVEC-L	IR	SS	DAPI	yH2AX	HMGB1	Phalloidin	IF1	2	c2/c3 has 1/25 bkg darker	Y	225	967.702	1.4949	0.90546	27828.5	1.71419	0.434944	3582.38	937.775	2315.39	1027.03	3.44892e+06	799618	2.18037e+06	978618	118	705.72	1.50924	0.892917	22499.4	1.76317	0.46494	3273.42	1067.57	2343.54	1129.12	2.17628e+06	603043	1.61072e+06	814554	107	1256.62	1.47908	0.919293	33705.4	1.66018
2	B	4	HMVEC-L	IR	SS	DAPI	yH2AX	HMGB1	Phalloidin	IF1	3	c2 has 3/25 bkg darker,c3 has 1/25 bkg darker	Y	257	954.658	1.46825	0.930155	23818.4	1.75139	0.448498	3868.06	835.004	2150.2	946.025	3.49089e+06	482391	1.97182e+06	896651	129	666.775	1.45567	0.935285	17649	1.86486	0.456069	3765.67	1168.35	2236.25	938.511	2.22006e+06	477969	1.47673e+06	609287	128	1244.79	1.48092	0.924986	30036.1	1.63703
2	B	5	HMVEC-L	IR	SS	DAPI	yH2AX	HMGB1	Phalloidin	IF1	4	Y	Y	274	982.201	1.47953	0.930661	25165	1.68161	0.480637	3704.21	790.147	2022.61	890.222	3.58987e+06	748568	1.89842e+06	850326	136	700.904	1.49221	0.933269	19631.9	1.71788	0.47233	3350.34	811.698	2287.05	928.815	2.19593e+06	539213	1.61412e+06	652977	138	1259.42	1.46703	0.92809	30617.8	1.64586
2	B	6	HMVEC-L	IR	SS	DAPI	yH2AX	HMGB1	Phalloidin	IF1	5	c2 has 1/25 bkg darker	Y	290	929.838	1.50425	0.912157	22534	1.80261	0.461829	3944.98	720.622	2381.75	924.089	3.55986e+06	608264	2.15843e+06	841122	145	671.71	1.5077	0.926137	19018.4	1.88647	0.458151	3628.07	822.135	2340.64	977.763	2.24215e+06	456113	1.53576e+06	653994	145	1187.97	1.5008	0.898176	26049.6	1.71875
2	B	7	HMVEC-L	CTL	SS	DAPI	yH2AX	HMGB1	Phalloidin	IF1	6	Y	Y	311	485.357	1.47285	0.989533	5639.78	1.9132	0.586982	3844.69	326.286	2566.46	489.477	1.81015e+06	153868	1.23592e+06	230878	277	449.78	1.47581	0.996054	5155.15	1.92562	0.584218	3698.61	326.89	2624.43	492.543	1.60155e+06	140962	1.18483e+06	214488	34	775.206	1.44873	0.936404	9588.09	1.81198
2	B	8	HMVEC-L	CTL	SS	DAPI	yH2AX	HMGB1	Phalloidin	IF1	7	c2/c3 has 1/25 bkg darker	Y	461	486.1	1.51375	0.981793	5319.88	1.90049	0.602776	3809.94	401.794	2424.54	539.964	1.79823e+06	186476	1.16238e+06	249193	412	449.468	1.50974	0.988449	4945.46	1.91244	0.598809	3713.91	400.742	2469	544.516	1.59767e+06	170937	1.10705e+06	231987	49	794.102	1.54746	0.925823	8468.04	1.80002
2	B	9	HMVEC-L	CTL	SS	DAPI	yH2AX	HMGB1	Phalloidin	IF1	8	c2 has 3/25 bkg darker,c3 has 1/25 bkg darker	Y	373	504.231	1.5193	0.981572	5709.18	1.84625	0.602596	3650.95	196.967	2360.9	497.686	1.81426e+06	88443.7	1.16808e+06	248835	333	469.267	1.51457	0.988513	5311.67	1.84564	0.603222	3554.43	203.482	2397.42	495.144	1.62377e+06	86419.6	1.11987e+06	229630	40	795.3	1.55866	0.923784	9018.5	1.85131
2	B	10	HMVEC-L	CTL	SS	DAPI	yH2AX	HMGB1	Phalloidin	IF1	9	c2 has 3/25 bkg darker,c3 has 2/25 bkg darker	Y	461	499.705	1.49504	0.985766	5726.11	1.78817	0.622097	3569.79	154.701	2377.12	391.819	1.76441e+06	79524.4	1.17046e+06	195386	418	467.904	1.49733	0.990112	5311.66	1.80018	0.621792	3483.49	127.001	2429.62	394.531	1.59607e+06	59185.5	1.13916e+06	185432	43	808.837	1.47273	0.943517	9754.98	1.67138
2	C	10	HMVEC-L	CTL	SS	DAPI	yH2AX	LaminB1	Phalloidin	IF1	12	c2 has 1/25 bkg darker	Y	391	484.148	1.53142	0.982206	5445.3	1.86291	0.604755	3708.04	236.834	2576.82	405.126	1.77553e+06	126004	1.24254e+06	195280	362	466.586	1.52601	0.986589	5358.35	1.87129	0.606629	3582.02	217.964	2526.74	404.668	1.63366e+06	108548	1.16734e+06	188171	29	703.379	1.59886	0.92749	6530.72	1.75833
2	C	9	HMVEC-L	CTL	SS	DAPI	yH2AX	LaminB1	Phalloidin	IF1	13	c2 has 3/25 bkg darker,c3 has 2/25 bkg darker	Y	456	503.961	1.50265	0.982674	6026.31	1.86317	0.58854	3595.56	404.676	2381.45	466.81	1.79774e+06	205569	1.1935e+06	233800	407	469.032	1.49665	0.990455	5656.68	1.89017	0.585386	3482.09	389.787	2360.53	467.204	1.60503e+06	184381	1.09743e+06	217926	49	794.082	1.55249	0.918042	9096.53	1.63893
2	C	8	HMVEC-L	CTL	SS	DAPI	yH2AX	LaminB1	Phalloidin	IF1	14	c2 has 3/25 bkg darker,c3 has 1/25 bkg darker	Y	294	503.745	1.48105	0.990085	5777.09	1.78366	0.623651	3693.32	134.847	2365.33	349.065	1.83833e+06	81752.5	1.19302e+06	175170	262	471.592	1.48334	0.994467	5466.34	1.78987	0.618906	3528.4	57.2037	2316.38	346.018	1.62746e+06	29223.4	1.08907e+06	162000	32	767	1.4623	0.954208	8321.38	1.73284
2	C	7	HMVEC-L	CTL	SS	DAPI	yH2AX	LaminB1	Phalloidin	IF1	15	c2 has 3/25 bkg darker,c3 has 2/25 bkg darker	Y	135	472.052	1.48223	0.99133	5066.95	1.87617	0.61098	3725.21	384.084	2315.7	255.4	1.73425e+06	181284	1.10401e+06	121031	125	447.6	1.47671	0.999198	4829.77	1.89077	0.604588	3658.45	372.372	2270.79	254.086	1.59228e+06	162567	1.01416e+06	113689	10	777.7	1.5513	0.892988	8031.7	1.69363
2	C	6	HMVEC-L	IR	SS	DAPI	yH2AX	LaminB1	Phalloidin	IF1	16	Y	Y	153	844.582	1.46896	0.934018	16962.7	1.81996	0.511115	3821.63	1123.74	1814.87	552.669	3.05706e+06	764120	1.51372e+06	440087	87	652.517	1.48375	0.940783	15059.5	1.73876	0.507503	3353.89	999.748	1557.93	586.822	2.00204e+06	547734	945286	353862	66	1097.76	1.44946	0.925101	19471.5	1.92701
2	C	5	HMVEC-L	IR	SS	DAPI	yH2AX	LaminB1	Phalloidin	IF1	17	c3 has 1/25 bkg darker	Y	238	993.429	1.48352	0.901018	24383.6	1.81109	0.411668	3044.06	930.424	1402.71	650.223	2.93762e+06	766519	1.35655e+06	611415	125	711.416	1.49623	0.91017	18858	1.87821	0.394723	2771.89	975.547	1339.34	691.918	1.85777e+06	576027	925505	462240	113	1305.39	1.46947	0.890894	30495.9	1.73684
2	C	4	HMVEC-L	IR	SS	DAPI	yH2AX	LaminB1	Phalloidin	IF1	18	Y	Y	225	1002.6	1.50722	0.912136	26571.2	1.85975	0.435282	3636.52	1299.62	1654.35	694.934	3.49305e+06	979664	1.55495e+06	709350	95	660.253	1.48514	0.916059	17595.3	1.92215	0.450435	3342.84	1592.88	1587.88	683.527	2.03808e+06	736389	994752	448710	130	1252.78	1.52335	0.909269	33130.5	1.81416
2	C	3	HMVEC-L	IR	SS	DAPI	yH2AX	LaminB1	Phalloidin	IF1	19	c2 has 1/25 bkg darker,c3 has 1/25 bkg darker	Y	237	1044.99	1.50719	0.909269	26706.9	1.77612	0.449063	3598.66	1269.11	1554.05	717.078	3.59242e+06	909053	1.57782e+06	686545	91	718.33	1.53144	0.914447	20332.6	1.92282	0.454132	2851.56	944.184	1435.59	877.771	1.97311e+06	564340	947561	580322	146	1248.59	1.49208	0.906042	30679.9	1.68468
2	D	3	HMVEC-L	IR	SS	DAPI	yH2AX	p21	Phalloidin	IF1	22	Y	Y	240	976.825	1.47612	0.929296	23912.5	1.78443	0.470373	3690.42	796.841	635.176	573.726	3.4537e+06	716114	653610	534852	113	707.584	1.45083	0.938231	17819	1.83486	0.46405	3100	696.685	591.258	559.562	2.0888e+06	468402	438121	390636	127	1216.39	1.49863	0.921346	29334.3	1.73956
2	D	4	HMVEC-L	IR	SS	DAPI	yH2AX	p21	Phalloidin	IF1	23	Y	Y	201	1043.23	1.46358	0.907894	28053.8	1.80774	0.480482	3563.51	1150.48	879.726	591.15	3.57873e+06	1.06878e+06	918182	612326	78	694.872	1.48129	0.893914	19616.8	1.89891	0.465153	3028.74	1281.51	944.57	630.322	1.95828e+06	975772	707019	435659	123	1264.15	1.45234	0.916759	33404.1	1.74993
2	D	5	HMVEC-L	IR	SS	DAPI	yH2AX	p21	Phalloidin	IF1	24	c2 has 1/25 bkg darker,c3 has 2/25 bkg darker	Y	222	998.023	1.49181	0.924359	23930.2	1.8992	0.471545	3799.21	841.091	676.65	525.857	3.62957e+06	654188	718560	527460	87	697.287	1.45297	0.938396	18353.6	2.01844	0.486872	3116.49	742.4	573.489	506.324	2.09849e+06	381124	393618	349569	135	1191.83	1.51685	0.915312	27524	1.82236
2	D	6	HMVEC-L	IR	SS	DAPI	yH2AX	p21	Phalloidin	IF1	25	c2 has 1/25 bkg darker,c3 has1/25 bkg darker	Y	237	951.797	1.48268	0.91746	22567.2	1.9062	0.47058	3884.31	665.434	722.943	575.271	3.57631e+06	570838	728407	545379	121	698.264	1.47494	0.92964	18092.3	1.79186	0.483514	3364.81	542.926	653.104	556.394	2.2141e+06	355394	473715	390708	116	1216.26	1.49075	0.904755	27235	2.02547
2	D	7	HMVEC-L	CTL	SS	DAPI	yH2AX	p21	Phalloidin	IF1	26	Y	Y	228	494.768	1.50702	0.985476	5464.71	1.94833	0.520421	3830.2	233.527	497.375	195.213	1.85684e+06	126938	262599	92886.3	213	462.925	1.51388	0.988971	5172	1.96518	0.521755	3750.98	214.814	484.348	195.111	1.71393e+06	103093	228625	89602.2	15	946.933	1.40961	0.935843	9621.2	1.70905
2	D	8	HMVEC-L	CTL	SS	DAPI	yH2AX	p21	Phalloidin	IF1	27	Y	Y	565	498.966	1.46907	0.985315	5895.14	1.81636	0.599786	3562.12	346.37	394.465	303.125	1.77039e+06	178410	207884	150951	500	462.5	1.45851	0.993267	5493.65	1.81994	0.604348	3438.6	327.839	358.671	303.698	1.56111e+06	152396	165319	140437	65	779.477	1.55026	0.924147	8983.51	1.78881
2	D	9	HMVEC-L	CTL	SS	DAPI	yH2AX	p21	Phalloidin	IF1	28	Unfocused region	affected by that region	523	495.396	1.49906	0.969977	3984.74	1.89042	0.378531	3744.5	152.333	429.297	105.842	1.82696e+06	85884	216696	52601.7	456	461.507	1.47618	0.986993	3830.31	1.90301	0.379421	3638.99	131.502	418.523	105.397	1.64479e+06	65859.1	194144	48663.3	67	726.045	1.65472	0.854169	5035.81	1.8047
2	D	10	HMVEC-L	CTL	SS	DAPI	yH2AX	p21	Phalloidin	IF1	29	c2 has 1/25 bkg darker,c3 has 1/25 bkg darker	Y	321	493.143	1.5103	0.98035	5713.31	1.92154	0.582108	3905.46	306.712	496.36	252.126	1.89996e+06	153357	255382	120989	279	465.412	1.51035	0.985206	5441.26	1.9268	0.585456	3673.1	274.891	457.576	249.94	1.66294e+06	129734	213348	115128	42	677.357	1.50997	0.948093	7520.48	1.88661
2	E	10	HMVEC-L	CTL	FS	DAPI	yH2AX	HMGB1	Phalloidin	IF1	32	Y	Y	1547	530.753	1.40351	0.996607	7526.24	1.76842	0.405585	4403.72	550.524	2661.01	147.029	2.34236e+06	306307	1.3518e+06	78171	1123	472.329	1.39143	1.00734	6669.79	1.77959	0.407699	3830.48	450.993	2750.43	137.706	1.77909e+06	219443	1.27256e+06	65960.2	424	685.495	1.43551	0.968185	9794.64	1.73884
2	E	9	HMVEC-L	CTL	FS	DAPI	yH2AX	HMGB1	Phalloidin	IF1	33	c2 has 1/25 bkg darker	Y	1722	530.674	1.40615	0.9965	7892.29	1.74074	0.47005	4393.42	232.692	2889.28	204.24	2.32676e+06	143848	1.47473e+06	108695	1229	471.469	1.39514	1.00634	7009.28	1.76261	0.470589	3850.08	94.8236	2949.47	192.399	1.78333e+06	51422.9	1.36059e+06	91106	493	678.264	1.4336	0.971957	10093.5	1.68622
2	E	8	HMVEC-L	CTL	FS	DAPI	yH2AX	HMGB1	Phalloidin	IF1	34	Y	Y	1546	538.508	1.39845	0.995	7080.23	1.76385	0.368726	4447.61	619.207	2849.65	129.324	2.40924e+06	349175	1.47115e+06	70331.4	1090	475.956	1.39111	1.00465	6267.99	1.75124	0.37888	3800.21	502.592	2907.03	121.786	1.7759e+06	248672	1.35232e+06	58687.2	456	688.031	1.41601	0.971931	9021.77	1.79397
2	E	7	HMVEC-L	CTL	FS	DAPI	yH2AX	HMGB1	Phalloidin	IF1	35	c3 has 1/25 bkg darker	Y	1569	528.813	1.39525	0.999641	5612.59	1.83341	0.345179	4653.07	548.846	2782.39	96.5114	2.44421e+06	297395	1.40268e+06	50982.2	1095	470.364	1.38472	1.00996	4632.24	1.82867	0.354952	4031.48	442.72	2893.75	86.6946	1.86121e+06	214356	1.32972e+06	41057.6	474	663.835	1.41956	0.975798	7877.32	1.84436
2	E	6	HMVEC-L	IR	FS	DAPI	yH2AX	HMGB1	Phalloidin	IF1	36	c2 has 1/25 bkg darker, c3 has 2/25 darker	Y	447	1008.18	1.46054	0.923703	34459.1	1.63856	0.501801	3701.72	649.788	1795.87	482.746	3.7374e+06	634236	1.75264e+06	472201	211	690.161	1.45103	0.934004	26860.1	1.68031	0.497705	3213.81	516.931	1803.98	492.008	2.13115e+06	302783	1.20383e+06	322448	236	1292.52	1.46903	0.914494	41253.1	1.60124
2	E	5	HMVEC-L	IR	FS	DAPI	yH2AX	HMGB1	Phalloidin	IF1	37	c2 has 1/25 bkg darker,c3 has 1/25 bkg darker	Y	476	1007.04	1.45037	0.9282	33606.2	1.5923	0.483972	3558.49	407.862	1664.86	437.244	3.62272e+06	400573	1.57304e+06	437300	215	707.833	1.45614	0.926716	25269.6	1.60744	0.484118	2987.88	360.804	1824.91	492.721	2.0484e+06	235378	1.25257e+06	349676	261	1253.51	1.44562	0.929423	40473.5	1.57983
2	E	4	HMVEC-L	IR	FS	DAPI	yH2AX	HMGB1	Phalloidin	IF1	38	c2 has 2/25 darker, c3 has 2/25 darker	Y	358	1016.98	1.43453	0.893776	36974	1.62256	0.456634	2735.34	438.508	1566.78	382.561	2.83294e+06	406078	1.49529e+06	381999	206	759.228	1.41515	0.907103	29273.5	1.59719	0.450931	2446.7	427.545	1642.75	360.319	1.8181e+06	297696	1.21957e+06	260266	152	1366.3	1.4608	0.875714	47410.3	1.65696
2	E	3	HMVEC-L	IR	FS	DAPI	yH2AX	HMGB1	Phalloidin	IF1	39	c2 has 1/25 bkg darker	Y	455	1026.15	1.42074	0.930354	32273.6	1.58981	0.489923	3152.07	612.966	1464	285.405	3.30801e+06	600660	1.41717e+06	291145	213	712.028	1.40645	0.943362	24495	1.63347	0.491054	2706.85	619.656	1584.24	294.468	1.8928e+06	407031	1.0968e+06	199059	242	1302.64	1.43333	0.918905	39120.1	1.55139
2	F	3	HMVEC-L	IR	FS	DAPI	yH2AX	LaminB1	Phalloidin	IF1	42	Y	Y	440	979.893	1.43448	0.894657	34318.5	1.60586	0.503946	2762.82	836.816	1011.68	478.609	2.75648e+06	791995	970272	422672	258	751.388	1.44709	0.899748	28776.3	1.64005	0.505315	2421.38	828.908	995.044	474.88	1.80009e+06	599798	729504	325466	182	1303.82	1.4166	0.887441	42174.9	1.55739
2	F	4	HMVEC-L	IR	FS	DAPI	yH2AX	LaminB1	Phalloidin	IF1	43	Y	Y	502	976.741	1.46244	0.933345	30487.2	1.71766	0.47924	3924.75	1007.46	1275.36	460.509	3.8193e+06	906385	1.1919e+06	410731	222	669.752	1.46333	0.945535	24142.3	1.74475	0.485393	3289.02	1030.29	1156.41	472.611	2.11332e+06	612878	710370	299571	280	1220.14	1.46172	0.92368	35517.9	1.69617
2	F	5	HMVEC-L	IR	FS	DAPI	yH2AX	LaminB1	Phalloidin	IF1	44	c2 has 1/25 bkg darker	Y	524	1009.73	1.44138	0.935631	31588.9	1.61861	0.485831	3828.99	818.622	1374.39	396.499	3.86704e+06	761529	1.35623e+06	376751	220	681.868	1.45311	0.944585	23703.6	1.6984	0.47735	3243.31	845.291	1232.25	452.313	2.15751e+06	549198	805212	299298	304	1247	1.43288	0.92915	37295.4	1.56087
2	F	6	HMVEC-L	IR	FS	DAPI	yH2AX	LaminB1	Phalloidin	IF1	45	Y	Y	505	1041.4	1.44853	0.919706	33180	1.61718	0.502624	3134.13	778.64	999.971	396.376	3.31644e+06	785323	1.02085e+06	396283	237	708.236	1.44154	0.931303	25504.8	1.70636	0.504571	2711.29	749.364	903.824	420.005	1.86866e+06	487749	610086	279910	268	1336.02	1.45471	0.90945	39967.4	1.53832
2	F	7	HMVEC-L	CTL	FS	DAPI	yH2AX	LaminB1	Phalloidin	IF1	46	c2 has 1/25 bkg darker	Y	1611	530.867	1.40228	0.998844	3653.44	1.79167	0.465766	5066.84	526.551	2222.63	65.2898	2.69017e+06	287440	1.16242e+06	35493.9	1155	469.243	1.39049	1.01079	3007.88	1.77191	0.493619	4414.14	421.412	2163.28	58.5699	2.03775e+06	199536	998522	27797.1	456	686.952	1.43213	0.968583	5288.55	1.84172
2	F	8	HMVEC-L	CTL	FS	DAPI	yH2AX	LaminB1	Phalloidin	IF1	47	c2 has 1/25 bkg darker, c3 has 2/25 darker	Y	1987	537.84	1.39867	0.998417	5878.78	1.69983	0.447918	4667	356.767	1866.48	100.341	2.51477e+06	207571	981524	54513.3	1352	468.932	1.38948	1.00846	5157.52	1.70499	0.460504	4025.3	237.245	1810.36	94.0789	1.85193e+06	116305	831239	44540.2	635	684.554	1.41825	0.977044	7414.43	1.68883
2	F	9	HMVEC-L	CTL	FS	DAPI	yH2AX	LaminB1	Phalloidin	IF1	48	c2 has 1/25 bkg darker,c3 has 1/25 bkg darker	Y	2129	550.432	1.39021	0.99737	3454.1	1.72268	0.580762	4754.08	351.539	2347.59	44.9003	2.63786e+06	205828	1.28224e+06	26197.4	1443	472.08	1.37864	1.00999	2860.31	1.71791	0.604491	4052.29	200.528	2274.77	35.4265	1.87405e+06	99034.2	1.06171e+06	17265.1	686	715.245	1.41452	0.970821	4703.16	1.73271
2	F	10	HMVEC-L	CTL	FS	DAPI	yH2AX	LaminB1	Phalloidin	IF1	49	a bright line	affected by that region	2034	544.556	1.39899	0.996188	3323.7	1.75737	0.526724	4592.3	600.555	2172.44	54.5635	2.49993e+06	335896	1.16751e+06	30893.6	1369	475.537	1.38804	1.00858	2769.87	1.73407	0.551014	3893.05	456.02	2092.94	46.7718	1.81195e+06	220991	977505	22597.6	665	686.641	1.42154	0.97068	4463.86	1.80533
2	G	10	HMVEC-L	CTL	FS	DAPI	yH2AX	p21	Phalloidin	IF1	52	c2 has 2/25 bkg darker	Y	1666	529.965	1.40317	0.997538	4227.21	1.80459	0.395981	4740.3	560.347	410.834	73.3058	2.50622e+06	307240	246208	39883	1162	469.972	1.4	1.00603	3604.37	1.80162	0.421531	4056.38	412.043	369.09	66.6487	1.87155e+06	199034	179281	31578.4	504	668.284	1.4105	0.977956	5663.19	1.81145
2	G	9	HMVEC-L	CTL	FS	DAPI	yH2AX	p21	Phalloidin	IF1	53	c2 has1/25 bkg darker	Y	1907	516.773	1.38514	1.00197	2700.99	1.76581	0.534423	4878.32	492.935	477.448	57.7452	2.51704e+06	265802	277681	30175.4	1343	462.141	1.37438	1.01272	2305.73	1.75612	0.555404	4203.55	339.893	433.518	51.451	1.90667e+06	160087	208470	24197	564	646.863	1.41076	0.976376	3642.21	1.78891
2	G	8	HMVEC-L	CTL	FS	DAPI	yH2AX	p21	Phalloidin	IF1	54	c3 has 1/25 bkg darker	Y	1713	531.702	1.40236	1.00031	4895.83	1.80693	0.397047	4917.56	587.741	340.331	78.0005	2.62778e+06	325182	213493	42409.4	1146	461.853	1.39545	1.01081	4128.03	1.81623	0.405639	4198.29	413.386	294.506	72.569	1.89795e+06	194841	144760	33538.8	567	672.88	1.41631	0.979089	6447.68	1.78815
2	G	7	HMVEC-L	CTL	FS	DAPI	yH2AX	p21	Phalloidin	IF1	55	c3 has 3/25 bkg darker	Y	1660	531.005	1.39905	0.999052	5020.95	1.75067	0.401731	4821.16	691.289	330.004	80.1761	2.54052e+06	381003	206568	43433.1	1157	467.683	1.38151	1.01223	4304.43	1.74908	0.419941	4181.03	535.231	288.794	76.7851	1.91085e+06	254173	145063	36326.7	503	676.658	1.4394	0.968743	6669.08	1.75434
2	G	6	HMVEC-L	IR	FS	DAPI	yH2AX	p21	Phalloidin	IF1	56	Y	Y	509	990.151	1.47955	0.932882	30487.6	1.64028	0.439464	3882.91	896.821	930.042	365.555	3.83472e+06	839944	918419	330684	247	693.065	1.49584	0.942742	23958	1.66417	0.436841	3459	759.954	871.401	363.336	2.31686e+06	516632	593284	233437	262	1270.23	1.46419	0.923587	36643.4	1.61776
2	G	5	HMVEC-L	IR	FS	DAPI	yH2AX	p21	Phalloidin	IF1	57	c2 has 1/25 bkg darker,c3 has 1/25 bkg darker	Y	562	1018.66	1.43516	0.928819	30399.3	1.63554	0.522708	3320.72	555.918	703.283	368.849	3.43833e+06	558254	733964	357207	281	723.79	1.4331	0.940264	25500.6	1.71879	0.509929	2946.03	533.593	668.177	423.278	2.07806e+06	365798	478224	283291	281	1313.52	1.43721	0.917375	35297.9	1.55228
2	G	4	HMVEC-L	IR	FS	DAPI	yH2AX	p21	Phalloidin	IF1	58	c2 has 2/25 bkg darker	Y	514	1009.63	1.46029	0.937321	31994.1	1.6952	0.451667	3734.71	461.125	877.837	347.51	3.76998e+06	417972	906647	339813	230	695.726	1.46298	0.946101	23665.7	1.76906	0.447258	3297.29	409.911	801.988	346.724	2.23044e+06	246661	551553	234031	284	1263.86	1.45811	0.930211	38739	1.63539
2	G	3	HMVEC-L	IR	FS	DAPI	yH2AX	p21	Phalloidin	IF1	59	c2 has 1/25 bkg darker	Y	585	970.735	1.42439	0.932798	27416	1.62131	0.482344	3431.9	692.93	909.073	308.209	3.38396e+06	679775	891421	283472	317	715.448	1.42555	0.937968	21560.3	1.68808	0.479465	3093.13	624.995	864.42	336.974	2.15389e+06	435119	610309	229325	268	1272.7	1.42302	0.926682	34342.2	1.54234
2	B	3	IMR-90	IR	SS	DAPI	yH2AX	HMGB1	Phalloidin	IF1	2	c1 has a bright round region	affected by that region	780	1180.4	1.85875	0.822003	16056.7	2.48169	0.256485	4809.37	971.614	2297.72	324.674	5.36409e+06	956938	2.67438e+06	369393	495	1278.68	1.88409	0.851899	17367.4	2.37863	0.244673	3996.16	724.424	2230.51	304.932	4.96665e+06	912362	2.81313e+06	386864	285	1009.72	1.81476	0.770079	13780.3	2.6607
2	B	4	IMR-90	IR	SS	DAPI	yH2AX	HMGB1	Phalloidin	IF1	3	Y	Y	701	1163.91	1.93119	0.820512	18027.1	2.65796	0.254787	5052.62	1372.83	1981.37	341.925	5.53808e+06	1.20707e+06	2.32549e+06	388744	435	1257.24	1.96257	0.835683	19475.4	2.62813	0.238377	4271.65	814.875	1955.22	324.917	5.22668e+06	1.01632e+06	2.43737e+06	407235	266	1011.3	1.87988	0.795702	15658.4	2.70673
2	B	5	IMR-90	IR	SS	DAPI	yH2AX	HMGB1	Phalloidin	IF1	4	Y	Y	788	1121	1.91119	0.82305	17397.8	2.36403	0.298151	4853.68	1039.63	2023.63	474.704	5.22365e+06	950721	2.22753e+06	513669	457	1239.31	1.9572	0.838589	19688.8	2.33976	0.27809	4276.7	699.563	1911.31	424.256	5.13678e+06	857656	2.33937e+06	521469	331	957.659	1.84765	0.801596	14234.8	2.39754
2	B	6	IMR-90	IR	SS	DAPI	yH2AX	HMGB1	Phalloidin	IF1	5	Y	Y	843	1164.45	1.91949	0.834367	14695.4	2.61269	0.262428	4825.54	1018.29	1931.14	318.912	5.36455e+06	951402	2.20868e+06	364315	538	1256.51	1.92933	0.846731	15911.1	2.58997	0.249427	4211.37	725.75	1838.17	290.559	5.15161e+06	892361	2.28939e+06	367047	305	1002.06	1.90212	0.812557	12550.9	2.65277
2	B	7	IMR-90	CTL	SS	DAPI	yH2AX	HMGB1	Phalloidin	IF1	6	Y	Y	3222	550.024	1.87607	0.909006	4628.73	1.88678	0.526896	4782.91	362.112	4631.02	380.39	2.62332e+06	204582	2.5249e+06	211184	2695	517.886	1.88986	0.911373	4508.53	1.89278	0.527467	4350.51	295.444	4642.69	368.508	2.21386e+06	154756	2.39226e+06	190620	527	714.374	1.80555	0.896898	5243.45	1.8561
2	B	8	IMR-90	CTL	SS	DAPI	yH2AX	HMGB1	Phalloidin	IF1	7	c3 has 1/25 bkg darker	Y	3296	547.714	1.91447	0.90296	4292.42	1.97534	0.491667	4643.89	367.457	4174.42	309.029	2.55247e+06	206895	2.26712e+06	171032	2802	515.281	1.92465	0.906292	4123.76	1.97934	0.490499	4263.21	310.984	4142.69	298.632	2.16189e+06	161715	2.12067e+06	153607	494	731.674	1.85676	0.884061	5249.06	1.95264
2	B	9	IMR-90	CTL	SS	DAPI	yH2AX	HMGB1	Phalloidin	IF1	8	Y	Y	3139	561.189	1.8744	0.908165	4331.28	1.99257	0.494624	4665.64	341.25	4279.51	302.914	2.63129e+06	198302	2.38387e+06	171630	2530	519.468	1.88437	0.912057	4147.53	2.0082	0.49591	4204.2	275.857	4261.6	294.758	2.14506e+06	144476	2.20144e+06	153200	609	734.511	1.83296	0.891998	5094.66	1.92766
2	B	10	IMR-90	CTL	SS	DAPI	yH2AX	HMGB1	Phalloidin	IF1	9	c2 has 1/25 bkg darker	Y	3411	555.561	1.92832	0.898559	3856.57	2.0373	0.462116	4160.07	177.739	4245.13	252.518	2.30732e+06	100886	2.34854e+06	140574	3050	533.224	1.9391	0.900915	3774.16	2.03959	0.460507	3909.27	131.314	4241.61	244.858	2.05126e+06	69488.9	2.25747e+06	129484	361	744.274	1.83722	0.878653	4552.84	2.01797
2	C	10	IMR-90	CTL	SS	DAPI	yH2AX	LaminB1	Phalloidin	IF1	12	Y	Y	2992	553.5	1.8685	0.910404	3998.6	2.12595	0.433408	4301.2	336.663	2362.73	242.432	2.37905e+06	193371	1.29722e+06	135243	2577	525.338	1.88164	0.911969	3834.36	2.13818	0.430643	3970.37	287.081	2310.27	234.143	2.04964e+06	153246	1.19605e+06	122534	415	728.381	1.78693	0.900686	5018.51	2.05004
2	C	9	IMR-90	CTL	SS	DAPI	yH2AX	LaminB1	Phalloidin	IF1	13	a bright line	affected by that region	2998	565.176	1.94413	0.893198	4453.32	2.01103	0.468957	4372.75	316.159	2320.8	273.918	2.4725e+06	194726	1.30961e+06	156595	2564	534.523	1.95529	0.896555	4339.24	2.01205	0.468935	4004.66	235.517	2228.26	267.003	2.10498e+06	127308	1.17188e+06	143151	434	746.267	1.8782	0.873364	5127.29	2.00495
2	C	8	IMR-90	CTL	SS	DAPI	yH2AX	LaminB1	Phalloidin	IF1	14	c2 has 1/25 bkg darker	Y	2744	552.854	1.91257	0.904118	3877.59	2.26452	0.385012	4411.44	58.3554	2194.79	191.996	2.45344e+06	41304.5	1.2082e+06	107814	2351	520.605	1.92322	0.906897	3707.53	2.27115	0.382931	4059.5	6.39068	2115.86	182.728	2.081e+06	6759.8	1.08404e+06	95147.8	393	745.774	1.84887	0.887493	4894.89	2.22484
2	C	7	IMR-90	CTL	SS	DAPI	yH2AX	LaminB1	Phalloidin	IF1	15	c3 has 1/25 bkg darker	Y	3058	557.242	1.89729	0.908784	3796.89	2.13489	0.412562	4485.75	253.31	2048.91	185.064	2.50338e+06	147488	1.13823e+06	104542	2632	527.59	1.90628	0.910634	3629.17	2.14452	0.411116	4131.31	202.379	1970.96	175.351	2.1467e+06	108495	1.02652e+06	92697.3	426	740.441	1.84174	0.897354	4833.16	2.07538
2	C	6	IMR-90	IR	SS	DAPI	yH2AX	LaminB1	Phalloidin	IF1	16	Y	Y	663	1198	1.83246	0.831136	21370.5	2.41007	0.290778	4542.59	882.446	860.107	308.855	5.20368e+06	883811	990547	358295	435	1260.09	1.86581	0.843089	23095.9	2.37703	0.27771	3981.12	643.35	746.342	290.383	4.84728e+06	800282	880500	367876	228	1079.53	1.76885	0.80833	18078.6	2.47311
2	C	5	IMR-90	IR	SS	DAPI	yH2AX	LaminB1	Phalloidin	IF1	17	Y	Y	780	1168.57	1.86996	0.825343	9236.97	2.85741	0.250259	4642.33	1013.95	876.542	158.889	5.14882e+06	955516	981098	175283	499	1242.04	1.91437	0.835286	9880.11	2.92073	0.237648	3967.7	696.547	769.757	150.291	4.77297e+06	865455	898923	182957	281	1038.09	1.7911	0.807686	8094.88	2.74496
2	C	4	IMR-90	IR	SS	DAPI	yH2AX	LaminB1	Phalloidin	IF1	18	Y	Y	727	1164.05	1.85355	0.82922	15582.1	2.47877	0.229871	4478.14	1150.49	896.037	224.521	4.91392e+06	1.01934e+06	975365	250117	500	1238.76	1.87735	0.83344	16586.6	2.4281	0.218785	3949.63	756.994	787.59	210.327	4.69897e+06	908391	903582	257652	227	999.485	1.80113	0.819923	13369.5	2.59037
2	C	3	IMR-90	IR	SS	DAPI	yH2AX	LaminB1	Phalloidin	IF1	19	a bright round region	Y	798	1125.61	1.88855	0.818755	10211.5	3.10525	0.217931	4692.79	1091.52	922.467	165.637	4.98192e+06	1.00281e+06	993680	180916	481	1206.34	1.94507	0.818005	10554.1	3.13536	0.208532	4006.98	710.532	787.094	154.755	4.65737e+06	847306	890857	186566	317	1003.11	1.80279	0.819893	9691.72	3.05955
2	D	3	IMR-90	IR	SS	DAPI	yH2AX	p21	Phalloidin	IF1	22	Y	Y	763	1183.47	1.8998	0.820801	12897.6	2.74492	0.225071	4253.97	975.288	1608.93	179.129	4.76524e+06	914592	1.92049e+06	202970	537	1253.51	1.91666	0.831004	13535.9	2.77449	0.225972	3740.82	656.63	1598.6	162.728	4.52292e+06	795159	2.00786e+06	202749	226	1017.06	1.85975	0.79656	11381	2.67465
2	D	4	IMR-90	IR	SS	DAPI	yH2AX	p21	Phalloidin	IF1	23	Y	Y	812	1219.52	1.871	0.82601	14486.7	2.53843	0.239174	4166.98	761.852	1563.59	211.71	4.95578e+06	878166	1.90608e+06	253008	574	1250.05	1.8954	0.833867	15078.1	2.51289	0.232416	3798.62	702.66	1559.39	208.444	4.58793e+06	860644	1.93615e+06	260041	238	1145.9	1.81214	0.807062	13060.4	2.60005
2	D	5	IMR-90	IR	SS	DAPI	yH2AX	p21	Phalloidin	IF1	24	Y	Y	769	1223.12	1.86496	0.836082	14229.6	2.62998	0.206251	4107.33	674.373	1520.23	204.508	4.95964e+06	794237	1.87297e+06	249401	543	1246.54	1.88414	0.844772	14409.3	2.537	0.202228	3819.9	617.621	1521.34	199.412	4.62528e+06	762379	1.90254e+06	251274	226	1166.86	1.81887	0.815204	13797.6	2.8534
2	D	6	IMR-90	IR	SS	DAPI	yH2AX	p21	Phalloidin	IF1	25	Y	Y	754	1172.88	1.87388	0.828133	14109.1	2.83309	0.201936	4498.6	865.377	1603.35	205.246	5.07763e+06	836927	1.90172e+06	234244	506	1237.27	1.92274	0.838349	15221.1	2.86419	0.181936	4093.4	660.484	1605.92	192.709	4.87554e+06	780397	2.00478e+06	236936	248	1041.49	1.77417	0.807289	11840.4	2.76964
2	D	7	IMR-90	CTL	SS	DAPI	yH2AX	p21	Phalloidin	IF1	26	Y	Y	3204	536.941	1.88966	0.910162	3005.47	2.23982	0.365641	4393.67	265.385	728.884	119.413	2.3385e+06	146358	410569	64470.3	2871	516.297	1.90665	0.910742	2883.53	2.24818	0.365743	4169.42	226.071	711.359	117.047	2.1128e+06	117135	377072	60400.9	333	714.928	1.74322	0.905166	4056.8	2.16771
2	D	8	IMR-90	CTL	SS	DAPI	yH2AX	p21	Phalloidin	IF1	27	Y	Y	3031	554.96	1.908	0.905107	4035.17	2.03776	0.461015	4186.93	348.524	673.766	179.955	2.3326e+06	205493	391717	100549	2603	525.035	1.91779	0.906861	3879.77	2.03287	0.464623	3889.76	289.21	661.522	176.018	2.01278e+06	153377	353888	92405.5	428	736.956	1.84842	0.894444	4980.33	2.06751
2	D	9	IMR-90	CTL	SS	DAPI	yH2AX	p21	Phalloidin	IF1	28	Y	Y	3179	558.398	1.93585	0.898615	3791.31	2.1378	0.405662	4056.96	242.095	700.014	169.383	2.27189e+06	139312	409398	95212.6	2776	528.702	1.94566	0.900737	3637.11	2.15234	0.405152	3817.1	209.914	676.166	165.811	1.98835e+06	112085	364412	87658.2	403	762.95	1.86831	0.884001	4853.52	2.03761
2	D	10	IMR-90	CTL	SS	DAPI	yH2AX	p21	Phalloidin	IF1	29	c3 has 1/25 bkg darker	Y	2714	550.317	1.92062	0.902517	3190.96	2.26354	0.365431	4033.54	234.104	671.09	127.236	2.21581e+06	132115	385058	70605	2384	527.765	1.93609	0.903043	3078.34	2.25408	0.366534	3763.98	195.395	659.923	124.259	1.9594e+06	103980	354109	65606.3	330	713.236	1.8088	0.898717	4004.59	2.33185
2	E	10	IMR-90	CTL	FS	DAPI	yH2AX	HMGB1	Phalloidin	IF1	32	Y	Y	1971	521.027	1.62195	0.958059	2764.1	2.19041	0.509106	5399.85	541.77	3863.61	226.809	2.85882e+06	295796	2.00356e+06	118204	1252	469.833	1.64481	0.964162	2564.22	2.20047	0.511256	4458.3	399.466	3915.95	214.741	2.07167e+06	192255	1.84604e+06	99934.4	719	610.171	1.58216	0.947432	3112.14	2.1729
2	E	9	IMR-90	CTL	FS	DAPI	yH2AX	HMGB1	Phalloidin	IF1	33	c3 has 1/25 bkg darker	Y	1972	503.785	1.63915	0.956658	2400.77	2.30101	0.498841	5538.81	586.747	3855.99	197.77	2.81201e+06	305615	1.93698e+06	99376.8	1260	463.181	1.64503	0.965048	2288.19	2.31484	0.496122	4622.67	467.62	3931.47	185.692	2.11552e+06	222318	1.82517e+06	85188.5	712	575.642	1.62875	0.941809	2599.98	2.27654
2	E	8	IMR-90	CTL	FS	DAPI	yH2AX	HMGB1	Phalloidin	IF1	34	c2 has 1/25 bkg darker	Y	1852	517.442	1.65415	0.951963	2480.44	2.25858	0.506378	5386.96	381.597	3892.84	177.454	2.82653e+06	203890	2.00448e+06	91838	1210	469.065	1.66439	0.961577	2368.28	2.2475	0.506172	4501.82	316.172	3954.57	168.276	2.08737e+06	154756	1.85817e+06	77982.4	642	608.62	1.63484	0.933844	2691.85	2.27947
2	E	7	IMR-90	CTL	FS	DAPI	yH2AX	HMGB1	Phalloidin	IF1	35	Y	Y	1745	515.398	1.64261	0.955125	2408.71	2.37455	0.468492	5846.33	596.705	3858.86	159.166	3.04223e+06	317611	1.98146e+06	81498.4	1034	466.845	1.66093	0.962194	2273.89	2.40367	0.467161	4741.39	455.224	3939.96	151.317	2.18265e+06	218638	1.84809e+06	69617.6	711	586.008	1.61597	0.944843	2604.78	2.3322
2	E	6	IMR-90	IR	FS	DAPI	yH2AX	HMGB1	Phalloidin	IF1	36	Y	Y	864	1145.06	1.88988	0.778473	18538.5	1.96625	0.462382	4615.74	801.401	1051.16	1045.21	5.19949e+06	885874	1.13338e+06	1.13738e+06	514	1160.29	1.93787	0.78324	19501.7	1.97143	0.455369	4208.54	766.834	1079.66	1043.8	4.6033e+06	846999	1.17506e+06	1.15078e+06	350	1122.7	1.8194	0.771473	17124	1.95865
2	E	5	IMR-90	IR	FS	DAPI	yH2AX	HMGB1	Phalloidin	IF1	37	Y	Y	861	1146.31	1.93589	0.772913	15242.8	2.02079	0.414344	4408.37	777.563	1086.12	835.155	4.94064e+06	859759	1.1729e+06	897807	535	1174.53	1.97691	0.775064	15728.7	2.02321	0.418818	4075.91	709.168	1055.73	829.668	4.53102e+06	807726	1.16322e+06	918786	326	1099.99	1.86857	0.769384	14445.5	2.01681
2	E	4	IMR-90	IR	FS	DAPI	yH2AX	HMGB1	Phalloidin	IF1	38	Y	Y	924	1100.98	1.9343	0.774043	16086.4	1.98626	0.415286	4677.73	853.983	1044.13	899.054	5.01775e+06	880517	1.07247e+06	944682	543	1153.34	2.00333	0.783285	17189.5	1.94741	0.417381	4166.38	722.592	953.282	888.878	4.54221e+06	813555	1.04569e+06	974768	381	1026.35	1.83591	0.760872	14514.2	2.04163
2	E	3	IMR-90	IR	FS	DAPI	yH2AX	HMGB1	Phalloidin	IF1	39	Y	Y	861	1161.97	1.83326	0.777222	19083.8	1.91425	0.462412	4314.75	841.782	997.142	978.133	4.97157e+06	910265	1.11232e+06	1.0888e+06	509	1220.15	1.87775	0.79393	20671.6	1.87699	0.46115	3893.9	758.672	971.968	943.581	4.52197e+06	892865	1.13917e+06	1.09871e+06	352	1077.84	1.76892	0.75306	16787.9	1.96812
2	F	3	IMR-90	IR	FS	DAPI	yH2AX	LaminB1	Phalloidin	IF1	42	Y	Y	852	1172.76	1.87053	0.772044	18866	1.93786	0.453187	4377.45	814.653	699.643	868.394	5.01832e+06	925841	773134	959124	515	1231.62	1.90345	0.785847	20182.7	1.88589	0.455322	3949.56	760.083	596.604	849.728	4.60944e+06	913912	663697	991128	337	1082.81	1.82022	0.750949	16853.8	2.01728
2	F	4	IMR-90	IR	FS	DAPI	yH2AX	LaminB1	Phalloidin	IF1	43	Y	Y	891	1144.89	1.90967	0.766229	15930.3	2.03345	0.400206	4564.15	799.511	772.567	693.628	5.10051e+06	892483	829829	757927	529	1198.55	1.93858	0.78291	17762.5	2.01362	0.394147	4092.36	733.823	684.67	659.835	4.62036e+06	862980	733664	755745	362	1066.47	1.86743	0.741852	13252.9	2.06242
2	F	5	IMR-90	IR	FS	DAPI	yH2AX	LaminB1	Phalloidin	IF1	44	c2 has 1/25 bkg darker	Y	871	1163.56	1.84938	0.776287	19790.6	1.95225	0.480532	4445.79	653.164	677.588	820.375	5.12185e+06	694606	734834	912171	514	1201.55	1.85941	0.797502	20752.8	1.91885	0.484677	4118.46	535.784	606.475	817.566	4.67301e+06	631102	646031	943094	357	1108.85	1.83493	0.745742	18405.2	2.00035
2	F	6	IMR-90	IR	FS	DAPI	yH2AX	LaminB1	Phalloidin	IF1	45	Y	Y	854	1132.67	1.86816	0.77515	16317.1	2.00157	0.39539	4650.35	845.11	768.897	652.991	5.11021e+06	880621	809167	703837	514	1195.03	1.89414	0.786714	17580.7	1.99857	0.390012	4153.02	727.962	691.107	628.766	4.69092e+06	842248	742590	713032	340	1038.39	1.82889	0.757667	14406.7	2.0061
2	F	7	IMR-90	CTL	FS	DAPI	yH2AX	LaminB1	Phalloidin	IF1	46	Y	Y	1789	513.025	1.63721	0.957795	2208.58	2.25924	0.486473	5938.44	639.172	2335.03	122.133	3.08344e+06	341678	1.20179e+06	63243.5	1041	460.713	1.66621	0.962504	2051.51	2.33606	0.478753	4826.05	451.983	2184.56	114.404	2.19856e+06	212453	1.00043e+06	52252.9	748	585.828	1.59685	0.951241	2427.19	2.15232
2	F	8	IMR-90	CTL	FS	DAPI	yH2AX	LaminB1	Phalloidin	IF1	47	Y	Y	2242	513.467	1.61632	0.957669	2154.61	2.16536	0.478934	5709.69	621.505	2411.1	142.954	2.96543e+06	336193	1.24085e+06	73154.2	1374	461.2	1.63526	0.966412	1982.64	2.19342	0.472113	4758.86	457.865	2283.29	135.669	2.16654e+06	215549	1.04405e+06	61514	868	596.203	1.58633	0.943831	2426.84	2.12094
2	F	9	IMR-90	CTL	FS	DAPI	yH2AX	LaminB1	Phalloidin	IF1	48	Y	Y	2461	514.96	1.63384	0.95555	2131.38	2.09543	0.469736	5609.93	615.044	2337.05	130.634	2.91585e+06	331054	1.20529e+06	67249.1	1554	465.08	1.65283	0.96377	1976.94	2.11966	0.462349	4713.19	476.41	2210.34	123.81	2.16601e+06	226114	1.01921e+06	56740.4	907	600.421	1.60132	0.941468	2395.98	2.05391
2	F	10	IMR-90	CTL	FS	DAPI	yH2AX	LaminB1	Phalloidin	IF1	49	c3 has 1/25 bkg darker	Y	2483	510.007	1.62021	0.958568	2266.47	2.0954	0.51136	5676.88	595.547	2288.53	148.761	2.92162e+06	320038	1.17018e+06	75578.8	1537	461.275	1.6326	0.968075	2130.83	2.08769	0.512991	4712.96	433.778	2158.69	140.555	2.14988e+06	203760	988281	64270.3	946	589.184	1.60008	0.94312	2486.83	2.10791
2	G	10	IMR-90	CTL	FS	DAPI	yH2AX	p21	Phalloidin	IF1	52	Y	Y	2651	511.426	1.61137	0.96216	2062.06	2.04121	0.467099	5726.66	593.961	410.574	124.655	2.96615e+06	316330	222303	63490.7	1714	460.033	1.62655	0.969106	1899.48	2.06026	0.463576	4861.42	456.937	426.028	120.008	2.20914e+06	213520	201112	54528.8	937	605.438	1.5836	0.949455	2359.46	2.00635
2	G	9	IMR-90	CTL	FS	DAPI	yH2AX	p21	Phalloidin	IF1	53	Y	Y	2494	513.391	1.61021	0.962699	2277.69	2.02868	0.544194	5734.35	604.378	356.111	145.901	2.97145e+06	323234	195869	74513.3	1534	462.287	1.62743	0.969049	2142.29	2.05273	0.538792	4848.27	458.91	382.186	140.248	2.21197e+06	215954	186425	63798.4	960	595.049	1.58268	0.952553	2494.06	1.99024
2	G	8	IMR-90	CTL	FS	DAPI	yH2AX	p21	Phalloidin	IF1	54	Y	Y	2103	509.861	1.64306	0.957123	2078.64	2.27463	0.447979	5716.25	631.861	375.602	123.016	2.94973e+06	332268	207054	62654.5	1322	459.6	1.66465	0.96364	1879.13	2.2843	0.447544	4784.49	494.442	380.616	117.767	2.17445e+06	229823	180984	53438.2	781	594.939	1.6065	0.94609	2416.35	2.25826
2	G	7	IMR-90	CTL	FS	DAPI	yH2AX	p21	Phalloidin	IF1	55	Y	Y	2047	503.34	1.62807	0.959961	1978.05	2.21745	0.457066	5984.07	584.505	365.159	122.983	3.0359e+06	304023	201218	61595	1244	455.73	1.64028	0.968043	1808.29	2.24871	0.450394	4984.95	438.533	378.579	116.122	2.24344e+06	203249	178555	52155.3	803	577.098	1.60916	0.947441	2241.06	2.16901
2	G	6	IMR-90	IR	FS	DAPI	yH2AX	p21	Phalloidin	IF1	56	Y	Y	790	1062.69	1.93283	0.758645	18153.9	2.04316	0.425408	5079.96	976.864	1477.5	930.593	5.21897e+06	986774	1.53978e+06	939748	512	1074.4	1.92552	0.763962	19217.6	2.01051	0.41768	4503.38	895.525	1484.09	882.242	4.56467e+06	942217	1.55097e+06	904576	278	1041.13	1.9463	0.748853	16194.7	2.10331
2	G	5	IMR-90	IR	FS	DAPI	yH2AX	p21	Phalloidin	IF1	57	Y	Y	813	1135.29	1.87089	0.77143	18636.7	1.99326	0.419124	4772.69	963.925	1576.63	691.104	5.27511e+06	1.01873e+06	1.7607e+06	750532	552	1136.06	1.87985	0.776797	19027.4	1.96343	0.425788	4375.13	867.751	1556.19	695.027	4.68439e+06	953495	1.72914e+06	757949	261	1133.68	1.85196	0.76008	17810.6	2.05635
2	G	4	IMR-90	IR	FS	DAPI	yH2AX	p21	Phalloidin	IF1	58	Y	Y	714	1093.42	1.93379	0.758849	21189.8	2.01976	0.402398	4864.87	942.467	1609.15	701.373	5.13637e+06	985191	1.72286e+06	729680	492	1113.61	1.96665	0.767812	22547.8	1.97734	0.39331	4473.59	861.418	1628.16	697.002	4.66225e+06	934819	1.76572e+06	748648	222	1048.68	1.86099	0.738986	18180.2	2.11377
2	G	3	IMR-90	IR	FS	DAPI	yH2AX	p21	Phalloidin	IF1	59	Y	Y	902	1112.25	1.90992	0.770596	14748.9	2.03818	0.403005	4770.7	890.541	1408.12	666.749	5.16886e+06	982548	1.55553e+06	678471	622	1137.99	1.91282	0.780866	15652.9	2.02094	0.386343	4349.95	829.265	1378.99	603.018	4.6983e+06	926853	1.55368e+06	649286	280	1055.07	1.90348	0.747782	12740.9	2.07648
3	B	11	HMVEC-L	CTL	SS	DAPI	yH2AX	HMGB1	Phalloidin	IF1	2	Y	Y	178	484.719	1.59407	0.970623	4604.58	1.84636	0.555086	4110.14	480.944	3847.51	899.183	1.99437e+06	226542	1.86784e+06	437728	156	456.314	1.57402	0.978668	4532.73	1.82824	0.56105	3904.38	469.306	3867.62	898.001	1.74961e+06	207726	1.76534e+06	410539	22	686.136	1.73623	0.913576	5114.05	1.9749
3	B	10	HMVEC-L	CTL	SS	DAPI	yH2AX	HMGB1	Phalloidin	IF1	3	Y	Y	393	506.791	1.54809	0.971301	5155.84	1.76728	0.597912	3451.91	402.982	3421.33	642.82	1.73861e+06	203871	1.73538e+06	326481	356	483.865	1.54723	0.976607	4942.54	1.77892	0.600671	3326.41	375.098	3397.42	636.797	1.58199e+06	179112	1.64108e+06	308400	37	727.378	1.55641	0.920252	7208.08	1.65529
3	B	9	HMVEC-L	CTL	SS	DAPI	yH2AX	HMGB1	Phalloidin	IF1	4	Y	Y	356	499.003	1.57277	0.968947	4805.41	1.85246	0.584985	3812.55	375.765	3114.69	661.685	1.90132e+06	183229	1.55808e+06	326191	323	472.325	1.5725	0.976568	4632.01	1.8348	0.587831	3693.36	365.726	3111.42	661.911	1.71888e+06	168130	1.47489e+06	308980	33	760.121	1.57538	0.894351	6502.7	2.02533
3	B	8	HMVEC-L	CTL	SS	DAPI	yH2AX	HMGB1	Phalloidin	IF1	5	Y	Y	311	487.836	1.57488	0.972798	4960.78	1.93661	0.606282	3736.21	441.828	3151.75	613.987	1.81241e+06	218088	1.5282e+06	297157	281	457.972	1.57866	0.978409	4580.3	1.94862	0.608195	3636.96	422.38	3176.64	617.862	1.6366e+06	193981	1.45039e+06	282179	30	767.567	1.53945	0.920232	8524.63	1.82413
3	B	7	HMVEC-L	CTL	SS	DAPI	yH2AX	HMGB1	Phalloidin	IF1	6	Y	Y	370	477.903	1.50759	0.989557	4530.2	1.82022	0.632745	3801.77	415.131	3770.9	505.574	1.81129e+06	202009	1.80318e+06	243054	350	464.434	1.51075	0.99178	4414.97	1.83344	0.632623	3731.55	394.299	3775.2	502.407	1.71482e+06	184279	1.7551e+06	234111	20	713.6	1.45229	0.950668	6546.75	1.58877
3	B	6	HMVEC-L	IR	SS	DAPI	yH2AX	HMGB1	Phalloidin	IF1	7	Y	Y	66	785.955	1.5336	0.935876	16502.8	1.84908	0.465842	3570.63	1167.95	2419.37	877.91	2.64398e+06	925478	1.93348e+06	645522	48	687.729	1.48494	0.94911	14964.8	1.92442	0.464476	3049.16	1011.59	2404.21	809.758	1.97994e+06	671509	1.64492e+06	540812	18	1047.89	1.66337	0.900586	20604	1.64816
3	B	5	HMVEC-L	IR	SS	DAPI	yH2AX	HMGB1	Phalloidin	IF1	8	Y	Y	55	809.109	1.50509	0.901401	20468.1	2.12564	0.420463	4235.09	1501.09	2584.81	867.434	3.13305e+06	1.15155e+06	2.1126e+06	745693	28	708.643	1.43477	0.905627	18079.9	2.08847	0.467538	3042.21	1505.05	2892.51	823.175	2.07496e+06	988366	1.99158e+06	595634	27	913.296	1.57803	0.897018	22944.7	2.16418
3	B	4	HMVEC-L	IR	SS	DAPI	yH2AX	HMGB1	Phalloidin	IF1	9	Y	Y	82	917.951	1.55396	0.897912	19207	2.23418	0.433181	3455.55	1611.07	2799.24	1122.83	3.10262e+06	1.32811e+06	2.4262e+06	885437	46	745.891	1.5542	0.907994	16234.2	2.34711	0.426358	2771.55	1457.17	2732.67	888.936	1.97608e+06	907974	1.88223e+06	625982	36	1137.81	1.55365	0.885029	23005.5	2.08988
3	B	3	HMVEC-L	IR	SS	DAPI	yH2AX	HMGB1	Phalloidin	IF1	10	Y	Y	82	961.183	1.45638	0.909766	25997.4	1.87832	0.459724	3326.14	1373.63	2978.05	716.422	3.18315e+06	1.28944e+06	2.78195e+06	689420	45	750.156	1.38409	0.939366	21706.2	2.0574	0.4676	2840.33	1224.74	2954.13	722.097	2.03567e+06	843883	2.13685e+06	554957	37	1217.84	1.5443	0.873767	31216.5	1.66051
3	B	2	HMVEC-L	IR	SS	DAPI	yH2AX	HMGB1	Phalloidin	IF1	11	Y	Y	42	853.762	1.52511	0.884451	24703.7	1.95443	0.373696	3237.58	1152.52	2394.16	1618.7	2.64198e+06	979003	1.94504e+06	1.39544e+06	31	723.452	1.53225	0.886991	22155.5	1.98681	0.388985	2847.8	947.623	2486.7	1454.49	2.0024e+06	684084	1.73722e+06	1.06914e+06	11	1221	1.50499	0.877292	31885	1.86316
3	C	2	HMVEC-L	IR	SS	DAPI	yH2AX	LaminB1	Phalloidin	IF1	14	Y	Y	47	843.128	1.48147	0.899162	21219.4	2.15621	0.480733	3356.29	1191.92	1771.65	472.579	2.84334e+06	1.01649e+06	1.46916e+06	403893	32	702.562	1.44293	0.898442	18179.6	2.16312	0.471689	3081.48	1122.64	1639.28	461.66	2.09367e+06	787893	1.0728e+06	327370	15	1143	1.5637	0.9007	27704.4	2.14149
3	C	3	HMVEC-L	IR	SS	DAPI	yH2AX	LaminB1	Phalloidin	IF1	15	Y	Y	119	971.706	1.48629	0.925074	27245	1.98003	0.415369	3224.03	978.654	1690.76	786.126	3.11163e+06	962812	1.58478e+06	775423	68	742.353	1.49652	0.922274	22674.5	2.17881	0.400289	2826.13	864.973	1467.66	818.63	2.0108e+06	629351	1.00732e+06	624714	51	1277.51	1.47264	0.928807	33338.9	1.715
3	C	4	HMVEC-L	IR	SS	DAPI	yH2AX	LaminB1	Phalloidin	IF1	16	Y	Y	98	891.459	1.52177	0.90407	23299.9	1.87344	0.459971	3370.71	1056.09	1588.6	773.535	2.94072e+06	948777	1.33421e+06	696786	60	725.2	1.48214	0.924664	18073.3	1.76008	0.490945	2945.72	922.38	1417.31	760.687	2.04446e+06	664092	957453	538108	38	1153.97	1.58434	0.871553	31552.4	2.05244
3	C	5	HMVEC-L	IR	SS	DAPI	yH2AX	LaminB1	Phalloidin	IF1	17	Y	Y	91	909.681	1.53961	0.887565	25146	1.89858	0.453194	3238.56	1087.11	1575.49	694.068	2.92782e+06	1.0251e+06	1.34325e+06	661753	59	749.949	1.55641	0.896909	20161.7	1.91559	0.473986	2871.27	898.277	1453.84	697.552	2.079e+06	678508	1.00763e+06	540776	32	1204.19	1.50864	0.870339	34335.8	1.8672
3	C	6	HMVEC-L	IR	SS	DAPI	yH2AX	LaminB1	Phalloidin	IF1	18	c2 has 1/25 bkg darker	Y	42	1042.05	1.48016	0.912556	22895.9	1.80877	0.548374	3255.01	418.239	1685.09	577.695	3.42456e+06	576903	1.73258e+06	594934	20	781	1.41773	0.912201	17162.8	1.80158	0.568393	2715.74	-184.63	1368.51	603.739	2.10291e+06	-144133	1.04102e+06	455528	22	1279.36	1.53692	0.912879	28107.9	1.8153
3	C	7	HMVEC-L	CTL	SS	DAPI	yH2AX	LaminB1	Phalloidin	IF1	19	Y	Y	74	442.365	1.58332	0.983932	3567.64	2.1114	0.580005	3919.93	517.941	2861.7	269.832	1.71295e+06	228210	1.26434e+06	116792	69	435.739	1.59358	0.98203	3614.74	2.07171	0.583597	3767.84	449.981	2821.63	256.752	1.61912e+06	195045	1.2233e+06	111875	5	533.8	1.44179	1.01017	2917.6	2.6591
3	C	8	HMVEC-L	CTL	SS	DAPI	yH2AX	LaminB1	Phalloidin	IF1	20	Y	Y	295	506.2	1.53397	0.980553	4561.09	1.81249	0.642197	3812.72	389.381	2702.65	323.72	1.92884e+06	198392	1.3714e+06	163656	271	483.745	1.53299	0.984298	4397.16	1.80282	0.644585	3716.54	375.789	2663.56	325.306	1.77379e+06	182142	1.27902e+06	157253	24	759.75	1.54499	0.938266	6412.17	1.92169
3	C	9	HMVEC-L	CTL	SS	DAPI	yH2AX	LaminB1	Phalloidin	IF1	21	Y	Y	359	499.46	1.54921	0.974704	4651.14	1.91828	0.622812	3681.73	397.637	2486.49	304.352	1.83205e+06	197970	1.23965e+06	151695	327	478.193	1.55399	0.977068	4576.73	1.93203	0.622204	3556.27	385.737	2435.05	303.204	1.671e+06	183433	1.15458e+06	144307	32	716.781	1.50038	0.950552	5411.44	1.77778
3	C	10	HMVEC-L	CTL	SS	DAPI	yH2AX	LaminB1	Phalloidin	IF1	22	Y	Y	443	498.589	1.53042	0.980297	4602.44	1.82514	0.634025	3771.26	377.564	2395.04	295.338	1.88703e+06	193246	1.1981e+06	147221	400	477.243	1.53177	0.985597	4451.8	1.82277	0.637529	3625.39	344.291	2338.09	293.601	1.7112e+06	164465	1.10915e+06	139828	43	697.163	1.5178	0.930998	6003.81	1.84724
3	C	11	HMVEC-L	CTL	SS	DAPI	yH2AX	LaminB1	Phalloidin	IF1	23	Y	Y	143	481.308	1.55242	0.970133	4269.95	2.05117	0.611527	3990.06	416.777	2479.12	311.742	1.90698e+06	199521	1.19085e+06	149844	129	458.682	1.55963	0.976518	4120.84	2.073	0.609551	3857.47	378.162	2443.28	312.364	1.73844e+06	171153	1.1112e+06	143456	14	689.786	1.48605	0.911306	5643.93	1.85002
3	D	11	HMVEC-L	CTL	SS	DAPI	yH2AX	p21	Phalloidin	IF1	26	Y	Y	84	501.298	1.54209	0.981532	4515.32	2.26279	0.59763	3778.28	324.125	185.195	259.998	1.891e+06	161886	93822.1	131100	77	481.948	1.54205	0.987285	4462.79	2.30064	0.601483	3713.81	320.04	178.749	259.441	1.7729e+06	153109	85595.4	126424	7	714.143	1.54247	0.918244	5093.14	1.84645
3	D	10	HMVEC-L	CTL	SS	DAPI	yH2AX	p21	Phalloidin	IF1	27	Y	Y	294	499.483	1.52568	0.981832	4421.43	1.86959	0.573142	4151.76	306.183	160.099	280.594	2.06942e+06	154456	81626.4	139690	265	475.26	1.52108	0.987749	4253.78	1.8399	0.579957	3996.97	287.137	152.45	279.779	1.86714e+06	136014	72038.5	132691	29	720.828	1.56773	0.927759	5953.34	2.14095
3	D	9	HMVEC-L	CTL	SS	DAPI	yH2AX	p21	Phalloidin	IF1	28	Y	Y	408	482.87	1.57627	0.974025	4172.44	1.80077	0.642105	3845	360.247	245.804	253.706	1.8602e+06	177840	120969	123045	372	462.527	1.58054	0.978698	4042.38	1.79228	0.644657	3729.7	329.24	235.413	250.989	1.70856e+06	151979	108570	116110	36	693.083	1.53217	0.925734	5516.42	1.88844
3	D	8	HMVEC-L	CTL	SS	DAPI	yH2AX	p21	Phalloidin	IF1	29	Y	Y	138	485.978	1.60301	0.969507	4258.92	2.14304	0.558114	3745.8	355.271	300.117	193.109	1.81929e+06	174941	147287	94388.3	122	461.951	1.61347	0.974367	4047.62	2.122	0.562187	3579.03	286.351	291.019	195.682	1.62945e+06	130544	134324	90775.3	16	669.188	1.52328	0.93245	5870.06	2.30348
3	D	7	HMVEC-L	CTL	SS	DAPI	yH2AX	p21	Phalloidin	IF1	30	Y	Y	246	498.467	1.58554	0.969565	4234.24	1.85834	0.595294	3836.84	466.566	314.491	184.26	1.92564e+06	235558	164295	92713.2	210	464.686	1.57181	0.980612	4064.09	1.84436	0.596831	3623.33	446.819	278.49	181.669	1.65995e+06	209040	129165	84808.7	36	695.528	1.6656	0.905121	5226.78	1.93991
3	D	6	HMVEC-L	IR	SS	DAPI	yH2AX	p21	Phalloidin	IF1	31	Y	Y	78	938.269	1.48563	0.910253	23439	1.96033	0.448578	3255.32	1216.28	1243.37	415.123	3.00216e+06	1.14012e+06	1.17805e+06	387729	50	791.42	1.44766	0.929799	20142.6	2.00145	0.455026	2885.38	983.558	1096.51	427.203	2.18032e+06	753449	863043	341916	28	1200.5	1.55343	0.875349	29325.4	1.88692
3	D	5	HMVEC-L	IR	SS	DAPI	yH2AX	p21	Phalloidin	IF1	32	Y	Y	50	903.36	1.52248	0.908503	27207	1.84783	0.441321	3740.68	1496.55	1130.82	498.178	2.97327e+06	1.17016e+06	997372	431528	25	785.8	1.47605	0.959362	23963.8	1.79931	0.476969	2791.4	915.266	1099.85	483.106	2.02108e+06	684750	886774	393008	25	1020.92	1.56891	0.857645	30450.2	1.89635
3	D	4	HMVEC-L	IR	SS	DAPI	yH2AX	p21	Phalloidin	IF1	33	Y	Y	87	889.874	1.54585	0.902091	18724.8	2.01757	0.461039	3250.65	1168.03	1064.52	357.159	2.89358e+06	1.04222e+06	964659	290658	53	743.358	1.53932	0.911525	15937.2	2.04198	0.456158	2688.58	914.19	954.367	340.786	1.94875e+06	682962	715765	251559	34	1118.26	1.55603	0.887386	23070.2	1.97951
3	D	3	HMVEC-L	IR	SS	DAPI	yH2AX	p21	Phalloidin	IF1	34	Y	Y	139	935.82	1.51815	0.921613	21537.5	2.24727	0.437521	3394.05	1226.32	982.888	390.491	3.12506e+06	1.09494e+06	969953	344828	76	739.645	1.50763	0.933566	18237.9	2.32844	0.436243	2816.3	943.224	861.375	385.097	2.00663e+06	650238	650690	276152	63	1172.48	1.53084	0.907194	25518.1	2.14935
3	D	2	HMVEC-L	IR	SS	DAPI	yH2AX	p21	Phalloidin	IF1	35	c2 has 2/25 bkg darker	Y	37	744.514	1.59595	0.910436	11479.5	1.88729	0.420444	5193.92	2100.68	1007.47	222.387	3.25417e+06	1.26438e+06	715146	162427	16	586.5	1.51913	0.927486	9074.88	1.73826	0.398129	4097.07	2147.05	1230.18	215.067	2010625	999023	650886	113037	21	864.905	1.65449	0.897445	13311.7	2.00084
3	E	2	HMVEC-L	IR	FS	DAPI	yH2AX	HMGB1	Phalloidin	IF1	38	c2 has 1/25 bkg darker	Y	290	866.345	1.44729	0.949918	30167.6	1.76213	0.454352	3249.9	1063.19	1810.26	325.23	2.81258e+06	948045	1.51457e+06	277461	194	704.691	1.41656	0.963865	25079.4	1.73658	0.469394	2952.22	973.004	1799.22	325.246	2.02687e+06	685647	1.23138e+06	222891	96	1193.02	1.5094	0.921735	40450	1.81377
3	E	3	HMVEC-L	IR	FS	DAPI	yH2AX	HMGB1	Phalloidin	IF1	39	c2 has1/25 bkg darker	Y	311	891.997	1.42516	0.945161	30500.1	1.65847	0.463787	3196.55	1084.59	1932.91	326.695	2.86775e+06	1.00466e+06	1.68045e+06	289714	199	716.518	1.42211	0.952481	25874.6	1.68273	0.463988	2856.2	917.587	1912.15	305.314	1.99909e+06	640436	1.32487e+06	215318	112	1203.79	1.43059	0.932154	38718.6	1.61537
3	E	4	HMVEC-L	IR	FS	DAPI	yH2AX	HMGB1	Phalloidin	IF1	40	c2 has2/25 bkg darker	Y	286	864.399	1.44485	0.921163	28559.8	1.84172	0.453387	3431.07	993.643	1933.89	350.124	2.95221e+06	868466	1.59275e+06	308345	183	690.628	1.42308	0.940276	24296.6	1.886	0.461848	3070.82	874.521	1934.39	352.428	2.05332e+06	591356	1.27875e+06	248890	103	1173.14	1.48352	0.887203	36134.3	1.76305
3	E	5	HMVEC-L	IR	FS	DAPI	yH2AX	HMGB1	Phalloidin	IF1	41	Y	Y	289	852.761	1.48168	0.926689	30229.5	1.79191	0.473343	3391.33	1032.93	1782.27	414.463	2.84579e+06	890714	1.46924e+06	351302	191	704.806	1.45231	0.944855	25112.5	1.7342	0.48392	3023.49	941.366	1737.65	417.433	2.06781e+06	660139	1.19382e+06	289719	98	1141.12	1.53892	0.891282	40202.6	1.90438
3	E	6	HMVEC-L	IR	FS	DAPI	yH2AX	HMGB1	Phalloidin	IF1	42	c2 has1/25 bkg darker	Y	294	899.772	1.44857	0.932866	31288.4	1.70634	0.466089	3566.86	1066.47	1959.64	380.122	3.16548e+06	903988	1.68182e+06	329031	178	707.129	1.41605	0.94963	26031.8	1.66161	0.479139	3152.09	945.968	1900.62	355.796	2.19126e+06	648190	1.30176e+06	248378	116	1195.38	1.49847	0.907142	39354.5	1.77497
3	E	7	HMVEC-L	CTL	FS	DAPI	yH2AX	HMGB1	Phalloidin	IF1	43	c2 has4/25 bkg darker	Y	790	522.582	1.40879	1.00106	5354.68	1.86697	0.293093	4805.75	739.957	2463.14	81.3866	2.52538e+06	415948	1.27577e+06	43311.2	551	471.225	1.39071	1.01129	4746.36	1.79867	0.312388	4117.01	549.984	2462.79	78.3137	1.90885e+06	279778	1.15003e+06	37248.9	239	640.983	1.45048	0.977462	6757.13	2.02443
3	E	8	HMVEC-L	CTL	FS	DAPI	yH2AX	HMGB1	Phalloidin	IF1	44	c2 has 1/25 bkg darker	Y	823	538.735	1.4105	0.997892	6531.17	1.79173	0.402713	4469.55	838.602	2282.86	103.273	2.42275e+06	472265	1.21162e+06	55955.5	597	479.787	1.40291	1.00736	5485.54	1.8045	0.419564	3906.2	702.031	2291.41	100.072	1.84674e+06	355518	1.0924e+06	47764.5	226	694.451	1.43054	0.972892	9293.32	1.75801
3	E	9	HMVEC-L	CTL	FS	DAPI	yH2AX	HMGB1	Phalloidin	IF1	45	Y	Y	729	529.369	1.41778	0.997672	5417.34	1.9188	0.317647	4389.42	770.315	2162.19	82.5912	2.32434e+06	423763	1.12659e+06	44430.6	552	481.582	1.40941	1.00384	4705.93	1.90411	0.331787	3851.45	635.399	2195.48	77.9321	1.82546e+06	317770	1.04945e+06	38146.4	177	678.401	1.4439	0.978439	7635.98	1.96462
3	E	10	HMVEC-L	CTL	FS	DAPI	yH2AX	HMGB1	Phalloidin	IF1	46	Y	Y	660	538.344	1.40514	0.999894	6572.5	1.82961	0.315185	4148.8	751.296	2260.76	91.8167	2.24862e+06	417091	1.19711e+06	50360.6	503	488.932	1.39654	1.00746	5822.3	1.85778	0.313565	3696.28	674.699	2261.51	89.556	1.78517e+06	340436	1.0963e+06	44496.5	157	696.65	1.43269	0.975643	8976.02	1.73937
3	E	11	HMVEC-L	CTL	FS	DAPI	yH2AX	HMGB1	Phalloidin	IF1	47	Y	Y	567	544.801	1.40487	0.99832	4073.04	1.82385	0.431665	4416.09	885.669	2135.54	69.134	2.41623e+06	500728	1.13439e+06	38706.4	413	487.91	1.39579	1.00534	3285.59	1.81247	0.452677	3839.51	742.549	2156.25	64.7703	1.84254e+06	368944	1.03795e+06	32177	154	697.37	1.42921	0.979484	6184.84	1.85436
3	F	11	HMVEC-L	CTL	FS	DAPI	yH2AX	LaminB1	Phalloidin	IF1	50	c2 has 2/25 bkg darker	Y	1050	543.17	1.40577	1.00045	4786.51	1.84781	0.305909	4468.01	896.741	2346.32	92.602	2.43854e+06	502226	1.27719e+06	51354.6	746	486.413	1.3965	1.00914	4151.87	1.83476	0.323857	3872.24	744.97	2243.63	88.5554	1.85973e+06	375701	1.08326e+06	43603.8	304	682.451	1.42852	0.97912	6343.87	1.87982
3	F	10	HMVEC-L	CTL	FS	DAPI	yH2AX	LaminB1	Phalloidin	IF1	51	Y	Y	1049	538.745	1.42036	0.994478	6289.23	1.85794	0.291362	4393.18	752.453	2096.69	91.7842	2.37441e+06	417143	1.13464e+06	50065.8	791	483.229	1.40821	1.00292	5583.73	1.87038	0.295855	3919.75	645.706	2016.42	87.6162	1.86754e+06	321138	967518	42564.8	258	708.953	1.45762	0.968611	8452.2	1.81981
3	F	9	HMVEC-L	CTL	FS	DAPI	yH2AX	LaminB1	Phalloidin	IF1	52	Y	Y	1127	521.196	1.39868	1.00156	3472.27	1.78873	0.470177	4544.17	746.042	1994.89	62.6927	2.36999e+06	399498	1.03952e+06	33290.7	855	480.325	1.38617	1.0109	3163.92	1.78469	0.490237	4019.2	602.319	1909.12	59.2249	1.90318e+06	296480	909701	28995	272	649.669	1.43802	0.972214	4441.51	1.80144
3	F	8	HMVEC-L	CTL	FS	DAPI	yH2AX	LaminB1	Phalloidin	IF1	53	Y	Y	1045	530.128	1.40988	0.998493	3691.95	1.80122	0.402904	4678.85	827.884	2179.66	74.0099	2.49168e+06	456914	1.16075e+06	40040.9	744	476.805	1.39795	1.00759	3289.54	1.79566	0.413905	4029.39	633.99	2071.04	69.9935	1.89594e+06	316981	980321	34165.9	301	661.93	1.43938	0.976007	4686.6	1.81495
3	F	7	HMVEC-L	CTL	FS	DAPI	yH2AX	LaminB1	Phalloidin	IF1	54	c2 has 1/25 bkg darker	Y	768	529.29	1.41067	0.994604	2820.94	1.78517	0.547804	4669.93	802.141	2140.23	64.9756	2.46432e+06	424127	1.1327e+06	34969.2	574	480.483	1.4033	1.0025	2365.16	1.7602	0.578026	4093.71	686.271	2035.68	60.3724	1.93428e+06	338596	970273	29629.3	194	673.701	1.43249	0.971245	4169.47	1.85903
3	F	6	HMVEC-L	IR	FS	DAPI	yH2AX	LaminB1	Phalloidin	IF1	55	c2 has 1/25 bkg darker	Y	253	919.225	1.49421	0.931546	31329.4	1.70461	0.459248	3509.96	879.938	1269.24	339.427	3.18672e+06	828839	1.12285e+06	300311	152	715.158	1.45287	0.951627	23550.9	1.68664	0.469378	3155.56	731.128	1101.63	310.819	2.19799e+06	524498	740072	223509	101	1226.34	1.55644	0.901325	43035.5	1.73166
3	F	5	HMVEC-L	IR	FS	DAPI	yH2AX	LaminB1	Phalloidin	IF1	56	Y	Y	293	886.56	1.43309	0.938545	26130.9	1.68458	0.463564	3465.28	1029.52	1296.45	321.92	3.08474e+06	937142	1.11108e+06	282395	178	705.084	1.43166	0.950014	21411.5	1.74201	0.46076	3070.57	870.013	1178.13	333.95	2.09829e+06	610595	780060	231570	115	1167.45	1.4353	0.920793	33435.5	1.59569
3	F	4	HMVEC-L	IR	FS	DAPI	yH2AX	LaminB1	Phalloidin	IF1	57	Y	Y	261	886.935	1.50518	0.917183	27829.4	1.76318	0.417185	3380.64	1079.61	1244.44	298.029	3.00363e+06	965985	1.07251e+06	252691	157	704.096	1.46685	0.9388	21743.3	1.82302	0.404014	2985.69	1005.67	1152.17	254.85	2.05884e+06	723030	791076	177880	104	1162.95	1.56305	0.88455	37017	1.67285
3	F	3	HMVEC-L	IR	FS	DAPI	yH2AX	LaminB1	Phalloidin	IF1	58	Y	Y	272	885.603	1.47399	0.921409	27941.1	1.68555	0.447218	3307.09	1073.05	1197.31	285.391	2.93137e+06	924991	1.02906e+06	237554	169	691.799	1.43932	0.947157	22546.3	1.66157	0.460726	2976.68	1051.48	1105.41	301.23	1.99605e+06	680629	726146	196614	103	1203.59	1.53087	0.879163	36792.6	1.7249
3	F	2	HMVEC-L	IR	FS	DAPI	yH2AX	LaminB1	Phalloidin	IF1	59	c2 has 1/25 bkg darker	Y	322	911.264	1.43358	0.946517	28708	1.67586	0.444481	3427.51	731.311	1168.32	267.641	3.14135e+06	687948	1.0381e+06	244091	191	712.487	1.40441	0.968847	22803.7	1.67274	0.459938	3043.12	643.317	1051.99	261.582	2.11925e+06	455923	708824	181753	131	1201.08	1.47611	0.913959	37316.5	1.6804
3	G	2	HMVEC-L	IR	FS	DAPI	yH2AX	p21	Phalloidin	IF1	62	Y	Y	297	873.589	1.47247	0.934	26378.8	1.74213	0.430508	3444.79	1069.21	1017.49	246.954	3.02519e+06	918698	926541	209182	178	682.112	1.44424	0.945076	20908.4	1.74944	0.448913	3103.62	1035.63	932.028	247.205	2.0559e+06	694618	631584	166886	119	1160	1.51469	0.917432	34561.5	1.73119
3	G	3	HMVEC-L	IR	FS	DAPI	yH2AX	p21	Phalloidin	IF1	63	Y	Y	316	867.693	1.44789	0.930702	26975.1	1.72521	0.451187	3372.71	1017.5	1008.24	280.53	2.92486e+06	887314	923311	247135	197	688.68	1.41653	0.93965	21690.3	1.70981	0.468994	3042.02	928.951	889.555	276.222	2.03344e+06	635828	629536	190020	119	1164.04	1.49981	0.915888	35723.9	1.7507
3	G	4	HMVEC-L	IR	FS	DAPI	yH2AX	p21	Phalloidin	IF1	64	Y	Y	310	894.268	1.44254	0.943478	28377.4	1.75705	0.439368	3442.67	984.774	1012.67	292.302	3.05336e+06	885926	949454	258284	195	713.533	1.43485	0.956999	23080.1	1.78658	0.439983	3072.49	853.034	875.268	299.88	2.13457e+06	602764	636644	214949	115	1200.73	1.45558	0.920551	37359.8	1.70698
3	G	5	HMVEC-L	IR	FS	DAPI	yH2AX	p21	Phalloidin	IF1	65	c2 has 1/25 bkg darker	Y	321	866.408	1.48344	0.911051	27935.1	1.71869	0.418433	3359.95	1040.57	1098.14	268.943	2.92552e+06	900782	992445	232662	216	701.931	1.45997	0.929893	22676.1	1.7239	0.4285	3091.28	997.219	1025.11	264.195	2.1025e+06	681392	714533	181270	105	1204.76	1.53173	0.87229	38753.6	1.70797
3	G	6	HMVEC-L	IR	FS	DAPI	yH2AX	p21	Phalloidin	IF1	66	Y	Y	336	892.634	1.47967	0.92603	28361.9	1.70347	0.472309	3644.07	1151.58	1013.63	636.625	3.26523e+06	1.04724e+06	957726	548795	194	691.814	1.47554	0.93384	23037.4	1.74715	0.474783	3265.59	1032.54	921.936	673.679	2.17998e+06	707908	652667	448670	142	1166.99	1.48532	0.915359	35636.2	1.64378
3	G	7	HMVEC-L	CTL	FS	DAPI	yH2AX	p21	Phalloidin	IF1	67	Y	Y	856	526.831	1.4052	1.00131	1838.75	1.64862	0.663648	4852.5	776.84	497.629	46.7455	2.57355e+06	424110	289103	25546.2	585	468.506	1.39581	1.01176	1565.58	1.65334	0.68723	4189.92	588.436	458.494	44.6953	1.93268e+06	284591	219742	21302.3	271	652.734	1.42547	0.978751	2428.41	1.63842
3	G	8	HMVEC-L	CTL	FS	DAPI	yH2AX	p21	Phalloidin	IF1	68	c2 has 1/25 bkg darker	Y	1134	545.488	1.40388	0.997605	3185.08	1.77887	0.474547	4672.78	688.933	419.72	61.0549	2.56168e+06	389281	244293	34322.6	793	475.252	1.39941	1.00994	2781.11	1.76577	0.502609	4097.61	547.638	394.844	57.5691	1.91519e+06	272144	192511	27783.9	341	708.821	1.41427	0.968929	4124.52	1.80934
3	G	9	HMVEC-L	CTL	FS	DAPI	yH2AX	p21	Phalloidin	IF1	69	Y	Y	1242	520.48	1.42351	0.997996	8500.91	1.76526	0.4589	4607.19	777.679	406.605	205.46	2.41237e+06	422756	232116	109315	946	475.059	1.41024	1.00759	7760.94	1.78136	0.457671	4088.34	629.995	380.662	198.386	1.91461e+06	311409	184758	95158.7	296	665.642	1.46592	0.96734	10865.8	1.7138
3	G	10	HMVEC-L	CTL	FS	DAPI	yH2AX	p21	Phalloidin	IF1	70	Y	Y	1283	520.101	1.40395	1.00319	3371.22	1.83083	0.425591	4632.26	675.65	431.89	60.5768	2.41762e+06	364239	246844	31964.2	951	474.703	1.3953	1.01142	3025.6	1.82392	0.442603	4042.88	527.339	401.211	58.4039	1.8906e+06	258328	197310	27923.2	332	650.139	1.42874	0.979617	4361.24	1.85063
3	G	11	HMVEC-L	CTL	FS	DAPI	yH2AX	p21	Phalloidin	IF1	71	Y	Y	1201	520.174	1.41385	1.00027	7556.86	1.76584	0.474435	4383.95	749.206	454.264	164.939	2.29643e+06	410765	263295	87645.2	930	472.141	1.40693	1.00685	6842.23	1.78578	0.4697	3934.16	607.801	402.079	157.418	1.83189e+06	301774	194417	74917.9	271	685.011	1.43761	0.977692	10009.3	1.69737
3	B	11	IMR-90	CTL	SS	DAPI	yH2AX	HMGB1	Phalloidin	IF1	2	Y	Y	2502	520.098	1.79083	0.926589	4731.57	2.12396	0.441769	2851.15	534.35	4008.46	604.002	1.47402e+06	284689	2.08407e+06	312953	2137	491.152	1.79028	0.930851	4524.57	2.10371	0.445882	2659.79	453.948	4004.92	591.585	1.27726e+06	224476	1.96934e+06	288780	365	689.573	1.79406	0.901636	5943.56	2.24254
3	B	10	IMR-90	CTL	SS	DAPI	yH2AX	HMGB1	Phalloidin	IF1	3	c2 has 1/25 bkg darker	Y	3202	532.126	1.83882	0.917345	5722.47	1.79214	0.599257	2942.98	417.556	3658.13	861.98	1.56074e+06	229056	1.94723e+06	459722	2777	506.247	1.84818	0.918177	5624.84	1.79171	0.601272	2751.98	302.844	3661.77	852.035	1.36792e+06	155389	1.85387e+06	431480	425	701.216	1.77762	0.911909	6360.45	1.79493
3	B	9	IMR-90	CTL	SS	DAPI	yH2AX	HMGB1	Phalloidin	IF1	4	c2 has 1/25 bkg darker	Y	3253	528.05	1.85106	0.914414	4853.7	1.93904	0.538592	2986.73	473.582	3745.4	634.99	1.57071e+06	262082	1.97506e+06	334565	2802	502.032	1.86394	0.91519	4677.88	1.94669	0.53797	2797.28	374.945	3737.47	613.045	1.3768e+06	188882	1.87285e+06	304358	451	689.696	1.77107	0.909588	5946.04	1.89152
3	B	8	IMR-90	CTL	SS	DAPI	yH2AX	HMGB1	Phalloidin	IF1	5	Y	Y	3119	529.444	1.82877	0.920917	5622.06	1.79815	0.579379	2995.08	431.905	3580.82	808.361	1.57897e+06	236425	1.88736e+06	428576	2737	507.256	1.83732	0.921709	5500.76	1.80457	0.582046	2814.17	367.12	3575.56	794.747	1.40249e+06	188180	1.8071e+06	402888	382	688.419	1.76751	0.91524	6491.13	1.75216
3	B	7	IMR-90	CTL	SS	DAPI	yH2AX	HMGB1	Phalloidin	IF1	6	Y	Y	3139	519.14	1.81034	0.925709	5188.64	1.84108	0.521196	3092.73	456.772	3528.07	637.433	1.59644e+06	236679	1.82149e+06	330901	2758	497.449	1.81768	0.926798	5059.78	1.83685	0.522823	2925.43	370.397	3561.5	631.642	1.4283e+06	180821	1.77026e+06	313795	381	676.157	1.75719	0.917825	6121.49	1.8717
3	B	6	IMR-90	IR	SS	DAPI	yH2AX	HMGB1	Phalloidin	IF1	7	Y	Y	499	1303.72	1.89406	0.812468	20884	2.21272	0.286436	3141.76	1189.94	1399.36	710.262	4.03636e+06	1.50695e+06	1.78446e+06	915775	396	1251.91	1.90691	0.82049	20588.3	2.2424	0.289463	2865.85	1081.22	1313.23	706.335	3.48017e+06	1.33164e+06	1.60691e+06	883761	103	1502.88	1.84464	0.781626	22021.2	2.09858
3	B	5	IMR-90	IR	SS	DAPI	yH2AX	HMGB1	Phalloidin	IF1	8	Y	Y	498	1306.41	1.94186	0.815846	23538	2.15302	0.304471	3115.31	918.658	1208.22	794.796	4.04904e+06	1.17951e+06	1.50224e+06	1.02484e+06	400	1239.18	1.9457	0.817534	23211.2	2.12378	0.303312	2831.32	894.434	1169.96	787.037	3.39744e+06	1.09039e+06	1.38808e+06	963550	98	1580.81	1.92616	0.808954	24871.9	2.2724
3	B	4	IMR-90	IR	SS	DAPI	yH2AX	HMGB1	Phalloidin	IF1	9	Y	Y	579	1292.6	1.93362	0.804772	22342.2	2.01111	0.36084	3107.14	1070.94	1299.61	769.861	3.97444e+06	1.33813e+06	1.64799e+06	989521	463	1233.48	1.93964	0.811723	22265.5	1.98089	0.366698	2878.02	1059.63	1234.74	785.151	3.43999e+06	1.2605e+06	1.49049e+06	967501	116	1528.59	1.90958	0.77703	22648.1	2.13172
3	B	3	IMR-90	IR	SS	DAPI	yH2AX	HMGB1	Phalloidin	IF1	10	Y	Y	584	1307.75	1.97146	0.807442	19915.6	2.25884	0.290922	3031.82	1016.11	1443.73	590.832	3.91828e+06	1.29758e+06	1.84449e+06	756023	477	1258.17	1.95834	0.819774	19774.3	2.23049	0.292867	2769.26	1000.44	1346.27	580.569	3.38882e+06	1.23826e+06	1.65797e+06	718453	107	1528.79	2.02992	0.752468	20545.5	2.38522
3	B	2	IMR-90	IR	SS	DAPI	yH2AX	HMGB1	Phalloidin	IF1	11	Y	Y	605	1269.5	1.9434	0.804381	19973.7	2.10742	0.348055	3178.49	1152.12	1567.94	631.702	3.96367e+06	1.44635e+06	1.94358e+06	780613	482	1224.07	1.9542	0.805831	19983.4	2.12637	0.35039	2837.41	1111.05	1469.35	605.783	3.37544e+06	1.33826e+06	1.75665e+06	735983	123	1447.51	1.90109	0.798698	19935.8	2.03316
3	C	2	IMR-90	IR	SS	DAPI	yH2AX	LaminB1	Phalloidin	IF1	14	Y	Y	697	1258.26	2.00706	0.80974	14468.9	2.46252	0.314826	3001.11	897.837	1056.86	485.13	3.72825e+06	1.12027e+06	1.28073e+06	604118	571	1212.11	2.01828	0.813543	14354.3	2.47091	0.314306	2748.05	868.319	924.914	484.855	3.24469e+06	1.0448e+06	1.06285e+06	582798	126	1467.4	1.95621	0.792508	14988.1	2.4245
3	C	3	IMR-90	IR	SS	DAPI	yH2AX	LaminB1	Phalloidin	IF1	15	Y	Y	595	1287.37	1.95977	0.803034	22618.1	1.85691	0.39824	3146.89	1067.48	1042.88	672.861	3.99758e+06	1.34229e+06	1.29993e+06	859725	454	1234.44	1.96556	0.80796	22297.1	1.86145	0.402563	2791.68	1048.55	844.884	655.195	3.33908e+06	1.26561e+06	977838	808435	141	1457.79	1.94112	0.787175	23651.8	1.84229
3	C	4	IMR-90	IR	SS	DAPI	yH2AX	LaminB1	Phalloidin	IF1	16	Y	Y	560	1314.79	1.92796	0.821492	21206	2.24323	0.322839	2958.6	868.276	856.322	579.944	3.86362e+06	1.14014e+06	1.08617e+06	759953	469	1258.41	1.94632	0.822436	21134.9	2.25266	0.321059	2747.52	865.916	777.627	579.76	3.3647e+06	1.09088e+06	920219	728208	91	1605.37	1.83335	0.816629	21572.6	2.19461
3	C	5	IMR-90	IR	SS	DAPI	yH2AX	LaminB1	Phalloidin	IF1	17	Y	Y	500	1300.36	1.98578	0.808194	24249.5	2.04589	0.332058	3165.54	1027.77	937.926	694.595	4.0493e+06	1.29583e+06	1.1651e+06	894851	397	1229.06	2.02207	0.80621	23954.3	1.97294	0.33381	2864.25	963.448	800.171	689.639	3.41197e+06	1.14929e+06	927153	841046	103	1575.17	1.84587	0.815841	25387	2.32708
3	C	6	IMR-90	IR	SS	DAPI	yH2AX	LaminB1	Phalloidin	IF1	18	Y	Y	514	1341.14	1.9293	0.816964	22153.1	2.20837	0.32679	3081.47	878.005	848.172	554.953	4.08953e+06	1.14965e+06	1.09972e+06	746183	418	1282.3	1.93431	0.826263	21779.8	2.21032	0.328676	2793.79	850.967	734.065	541.049	3.48192e+06	1.06043e+06	891001	695392	96	1597.35	1.90749	0.776475	23778.5	2.19989
3	C	7	IMR-90	CTL	SS	DAPI	yH2AX	LaminB1	Phalloidin	IF1	19	Y	Y	3052	518.715	1.80116	0.927817	4601.57	1.98852	0.481048	3237.55	483.753	1977.8	381.448	1.67622e+06	256366	1.01625e+06	198915	2548	491.754	1.81125	0.929284	4471.58	1.98569	0.481974	2939.26	390.938	1902.48	376.572	1.42168e+06	193420	919115	186066	504	655.018	1.75011	0.920405	5258.74	2.00285
3	C	8	IMR-90	CTL	SS	DAPI	yH2AX	LaminB1	Phalloidin	IF1	20	Y	Y	2892	523.186	1.81752	0.923728	4653.01	2.053	0.449704	3040.3	437.224	1986.97	329.022	1.59066e+06	230346	1.03174e+06	173366	2518	496.79	1.82182	0.925582	4511.61	2.05926	0.449339	2843.84	353.667	1929.92	321.603	1.38869e+06	177788	941161	159678	374	700.898	1.78857	0.911249	5605.03	2.01081
3	C	9	IMR-90	CTL	SS	DAPI	yH2AX	LaminB1	Phalloidin	IF1	21	Y	Y	3330	515.349	1.7946	0.926544	4045.7	2.02696	0.4697	3097.78	438.484	2089.06	329.302	1.59311e+06	234283	1.0662e+06	170574	2898	491.305	1.80737	0.927765	3905.06	2.03492	0.470489	2892.07	376.421	2023.66	322.277	1.3952e+06	186842	976568	158018	432	676.641	1.70896	0.918351	4989.14	1.97355
3	C	10	IMR-90	CTL	SS	DAPI	yH2AX	LaminB1	Phalloidin	IF1	22	Y	Y	3049	530.879	1.81913	0.920925	3776.21	2.18456	0.454773	2851.78	494.574	2027.68	236.59	1.51384e+06	269558	1.06402e+06	126748	2619	502.377	1.82771	0.922342	3579.42	2.18316	0.45953	2665.83	419.934	1974.21	229.675	1.31621e+06	212340	973874	115581	430	704.474	1.76692	0.912292	4974.81	2.19303
3	C	11	IMR-90	CTL	SS	DAPI	yH2AX	LaminB1	Phalloidin	IF1	23	Y	Y	2956	520.194	1.79739	0.926396	4881.25	1.95225	0.476062	2956.76	467.925	2033.9	363.902	1.53686e+06	249694	1.04694e+06	190636	2509	487.434	1.80123	0.929206	4666.47	1.95781	0.476431	2753.48	404.999	1969.71	355.832	1.31637e+06	196407	940541	173559	447	704.072	1.77581	0.910624	6086.78	1.92104
3	D	11	IMR-90	CTL	SS	DAPI	yH2AX	p21	Phalloidin	IF1	26	Y	Y	3251	525.443	1.81743	0.920977	4466.74	1.98479	0.483746	2910.67	593.113	722.856	484.947	1.52833e+06	319707	397817	255761	2794	497.254	1.82182	0.923404	4320.31	1.99401	0.485422	2714.11	524.345	715.504	476.73	1.32518e+06	264934	367898	237363	457	697.779	1.79062	0.906135	5361.96	1.92843
3	D	10	IMR-90	CTL	SS	DAPI	yH2AX	p21	Phalloidin	IF1	27	Y	Y	3520	522.182	1.82515	0.920138	4828.55	1.86987	0.538033	3157.27	567.324	652.406	620.675	1.64267e+06	302151	351312	325406	3003	496.991	1.83381	0.921964	4671.85	1.87333	0.537264	2928.24	485.46	666.618	605.761	1.42823e+06	243386	339523	300553	517	668.501	1.77484	0.90953	5738.73	1.84978
3	D	9	IMR-90	CTL	SS	DAPI	yH2AX	p21	Phalloidin	IF1	28	Y	Y	3027	517.458	1.80371	0.925831	4573.61	1.9024	0.521153	2973.7	559.428	693.439	538.336	1.5345e+06	298399	372267	280560	2664	496.396	1.81197	0.92666	4487.07	1.90448	0.524556	2795.35	502.84	695.911	531.462	1.36398e+06	252434	354765	264780	363	672.028	1.74307	0.919749	5208.73	1.88713
3	D	8	IMR-90	CTL	SS	DAPI	yH2AX	p21	Phalloidin	IF1	29	Y	Y	2816	518.499	1.78446	0.93051	4880.95	1.93512	0.460496	3046.15	443.567	649.55	403.816	1.57279e+06	235435	353351	210388	2484	497.539	1.79524	0.931191	4758.68	1.93551	0.462297	2859.91	381.362	635.712	395.698	1.39793e+06	191528	326044	196670	332	675.319	1.70378	0.925419	5795.75	1.93219
3	D	7	IMR-90	CTL	SS	DAPI	yH2AX	p21	Phalloidin	IF1	30	Y	Y	3071	511.245	1.79402	0.930133	4151.07	2.02129	0.490655	3238.12	420.819	637.087	275.48	1.64985e+06	221140	339218	141303	2661	487.34	1.80489	0.930885	3999.95	2.00704	0.495478	3031.83	353.108	638.639	269.658	1.45045e+06	171981	319824	131235	410	666.398	1.72347	0.925254	5131.84	2.1138
3	D	6	IMR-90	IR	SS	DAPI	yH2AX	p21	Phalloidin	IF1	31	Y	Y	562	1349.99	1.9133	0.820511	19876.1	2.0227	0.357396	3087.34	993.655	1408.02	444.454	4.13372e+06	1.32847e+06	1.92556e+06	589480	470	1285	1.92538	0.823312	19465.5	2.05254	0.355799	2846.14	941.705	1363.65	433.424	3.55885e+06	1.18834e+06	1.76281e+06	550346	92	1682.02	1.85156	0.806202	21974.1	1.87025
3	D	5	IMR-90	IR	SS	DAPI	yH2AX	p21	Phalloidin	IF1	32	Y	Y	584	1311.42	1.91799	0.817191	21082.3	1.9279	0.384189	3179.75	916.277	1696.26	552.649	4.14479e+06	1.16883e+06	2.24209e+06	716186	467	1239.22	1.94279	0.815752	21150.2	1.94966	0.378695	2872.34	890.217	1635.99	546.865	3.46e+06	1.08627e+06	2019087	670568	117	1599.61	1.81899	0.822936	20811.5	1.84107
3	D	4	IMR-90	IR	SS	DAPI	yH2AX	p21	Phalloidin	IF1	33	Y	Y	462	1337.1	1.87381	0.813156	25949.5	2.00313	0.299393	2908.59	1062.22	1637.59	418.649	3.8406e+06	1.34637e+06	2.20323e+06	555403	371	1265.37	1.90714	0.808363	25572.1	2.02304	0.300464	2695.18	1095.73	1595.79	419.681	3.29139e+06	1.31887e+06	2.03092e+06	530569	91	1629.55	1.73793	0.832698	27487.8	1.92195
3	D	3	IMR-90	IR	SS	DAPI	yH2AX	p21	Phalloidin	IF1	34	Y	Y	577	1289.31	1.97962	0.805814	20079.9	2.23464	0.30363	2987.78	960.875	1575.27	379.132	3.77974e+06	1.20909e+06	2.02992e+06	487750	478	1233.59	1.99281	0.805254	19930.1	2.20047	0.305968	2717.81	948.677	1563.39	364.959	3.24312e+06	1.14596e+06	1.9165e+06	445932	99	1558.36	1.91597	0.808516	20803.2	2.3996
3	D	2	IMR-90	IR	SS	DAPI	yH2AX	p21	Phalloidin	IF1	35	Y	Y	588	1271.22	2.00779	0.804325	20694.5	1.93775	0.397059	2978.48	923.411	1652.06	433.945	3.7401e+06	1.17935e+06	2.09702e+06	548800	500	1208.94	2.03342	0.802972	20454.5	1.91036	0.399545	2753.23	918.176	1634.92	430.56	3.23455e+06	1.12192e+06	1.97543e+06	518879	88	1625.05	1.86218	0.812017	22058.5	2.09337
3	E	2	IMR-90	IR	FS	DAPI	yH2AX	HMGB1	Phalloidin	IF1	38	Y	Y	711	1346.43	1.96073	0.771097	18410.7	1.89159	0.434557	3222.31	1167.37	1139.91	1419.81	4.22324e+06	1.52245e+06	1.4791e+06	1.79261e+06	514	1256.65	1.97998	0.776564	18125.5	1.89057	0.429031	2805.51	1147.05	1096.22	1387	3.37977e+06	1.3863e+06	1.31601e+06	1.68244e+06	197	1580.67	1.91048	0.756835	19155	1.89427
3	E	3	IMR-90	IR	FS	DAPI	yH2AX	HMGB1	Phalloidin	IF1	39	Y	Y	837	1305.94	1.97887	0.766997	15520.5	1.93318	0.481253	3158.02	1157.35	1231.17	1366.51	4.02447e+06	1.46474e+06	1.52585e+06	1.71506e+06	645	1215.48	1.99431	0.768851	15156	1.93262	0.484708	2881.83	1123.37	1187.13	1371.45	3.3637e+06	1.331e+06	1.37916e+06	1.61507e+06	192	1609.85	1.92697	0.76077	16745.1	1.93503
3	E	4	IMR-90	IR	FS	DAPI	yH2AX	HMGB1	Phalloidin	IF1	40	Y	Y	792	1310.7	1.97297	0.769434	14390.1	1.9918	0.41267	3216.45	1132.55	1150.91	1133.38	4.1274e+06	1.45839e+06	1.44784e+06	1.43436e+06	582	1217.34	1.97035	0.779493	13909.5	1.99665	0.407518	2827.36	1087.53	1070.04	1111.09	3.30534e+06	1.29855e+06	1.25986e+06	1.27575e+06	210	1569.45	1.98023	0.741558	15722.2	1.97836
3	E	5	IMR-90	IR	FS	DAPI	yH2AX	HMGB1	Phalloidin	IF1	41	Y	Y	735	1303.71	1.98494	0.77069	21665.3	1.80545	0.575232	3237.93	1166.54	1130.31	2138.13	4.13664e+06	1.45863e+06	1.42075e+06	2.72024e+06	548	1226.04	1.99869	0.773403	21315.6	1.78483	0.578262	2862.61	1160.63	1102.94	2109.68	3.37939e+06	1.35774e+06	1.30168e+06	2.52776e+06	187	1531.32	1.94463	0.762737	22690.2	1.8659
3	E	6	IMR-90	IR	FS	DAPI	yH2AX	HMGB1	Phalloidin	IF1	42	Y	Y	715	1282.73	1.97732	0.766136	20405.3	1.88587	0.499246	3485.29	1210.75	1259.75	1758.99	4.35718e+06	1.53572e+06	1.55063e+06	2.20524e+06	514	1210.96	1.99193	0.770643	20481.6	1.84192	0.493187	2963.9	1127.01	1148.97	1695.67	3.45825e+06	1.33538e+06	1.34059e+06	2.00794e+06	201	1466.27	1.93996	0.754611	20210.2	1.99826
3	E	7	IMR-90	CTL	FS	DAPI	yH2AX	HMGB1	Phalloidin	IF1	43	Y	Y	1523	481.815	1.60378	0.962314	3116.59	2.40403	0.42671	4024.45	790.248	2695.79	409.2	1.92456e+06	394476	1.29551e+06	194123	1032	431.827	1.62403	0.968562	2819.5	2.3902	0.433245	3507.47	660.492	2631.84	393.759	1.4622e+06	293428	1.13267e+06	165419	491	586.882	1.56122	0.949181	3741.04	2.4331
3	E	8	IMR-90	CTL	FS	DAPI	yH2AX	HMGB1	Phalloidin	IF1	44	Y	Y	1507	486.273	1.58375	0.966581	2971.83	2.49431	0.430344	3804.2	813.236	2644.32	380.554	1.8421e+06	409805	1.28427e+06	179982	1025	436.203	1.60819	0.969409	2680.97	2.45288	0.43809	3308.52	694.477	2605.82	370.554	1.39813e+06	309653	1.13152e+06	155144	482	592.749	1.53178	0.960568	3590.36	2.58242
3	E	9	IMR-90	CTL	FS	DAPI	yH2AX	HMGB1	Phalloidin	IF1	45	Y	Y	1546	485.802	1.58432	0.96702	2940.28	2.43908	0.441797	3688.1	775.119	2616.05	353.959	1.7806e+06	392350	1.27024e+06	167690	1096	441.694	1.60078	0.970111	2709.15	2.41344	0.452319	3230.48	651.651	2556.88	347.113	1.39126e+06	296527	1.12593e+06	148822	450	593.229	1.54424	0.959491	3503.2	2.50153
3	E	10	IMR-90	CTL	FS	DAPI	yH2AX	HMGB1	Phalloidin	IF1	46	Y	Y	1582	483.232	1.57697	0.968101	4403.51	2.06345	0.348869	3772.06	954.702	2866.17	967.879	1.79846e+06	489207	1.38463e+06	455149	1110	435.815	1.58671	0.973638	4044.62	2.06608	0.357951	3307.91	804.01	2824.82	953.219	1.39321e+06	361836	1.22818e+06	402396	472	594.742	1.55408	0.955081	5247.51	2.05726
3	E	11	IMR-90	CTL	FS	DAPI	yH2AX	HMGB1	Phalloidin	IF1	47	Y	Y	2079	477.357	1.5775	0.967131	2824.87	2.18051	0.481759	3901.1	748.494	2801.95	407.98	1.84444e+06	366205	1.33888e+06	189862	1480	432.703	1.5946	0.972069	2600.09	2.18551	0.486188	3438.05	645.596	2754.29	397.174	1.43926e+06	283078	1.18931e+06	166332	599	587.689	1.53527	0.954928	3380.25	2.16815
3	F	11	IMR-90	CTL	FS	DAPI	yH2AX	LaminB1	Phalloidin	IF1	50	Y	Y	2145	484.153	1.5908	0.962806	2944.19	2.27144	0.452633	4029.18	776.711	2215.83	418.383	1.93203e+06	387396	1.0561e+06	197108	1416	432.249	1.60664	0.968829	2706.89	2.29065	0.458509	3475.24	650.593	2123.88	404.752	1.45061e+06	286760	895849	168777	729	584.971	1.56003	0.951107	3405.11	2.23413
3	F	10	IMR-90	CTL	FS	DAPI	yH2AX	LaminB1	Phalloidin	IF1	51	Y	Y	2476	480.988	1.5747	0.967816	2990.08	2.16859	0.467323	3847.56	711.886	1960.3	484.03	1.83591e+06	358356	932242	227913	1730	434.372	1.58655	0.973391	2733.58	2.17675	0.47432	3357.87	596.872	1873.2	470.385	1.41594e+06	272551	796831	198728	746	589.094	1.54722	0.954887	3584.9	2.14967
3	F	9	IMR-90	CTL	FS	DAPI	yH2AX	LaminB1	Phalloidin	IF1	52	Y	Y	2184	479.954	1.57686	0.967522	2747.51	2.27714	0.474634	3994.9	777.712	2167.92	386.822	1.90367e+06	382567	1.02778e+06	180818	1492	429.411	1.58634	0.974331	2522.01	2.26665	0.479967	3494.05	686.067	2066.03	377.1	1.4505e+06	301982	863857	156583	692	588.928	1.55642	0.952843	3233.69	2.29976
3	F	8	IMR-90	CTL	FS	DAPI	yH2AX	LaminB1	Phalloidin	IF1	53	Y	Y	2071	475.089	1.59156	0.964636	2743.31	2.29329	0.473831	4029.9	733.767	2081.48	389.208	1.89739e+06	363580	979067	181119	1435	426.281	1.60097	0.971402	2513.64	2.32128	0.476581	3543.85	603.765	1982.56	372.568	1.45975e+06	264608	825134	153304	636	585.214	1.57034	0.949368	3261.5	2.23015
3	F	7	IMR-90	CTL	FS	DAPI	yH2AX	LaminB1	Phalloidin	IF1	54	Y	Y	1472	479.785	1.60113	0.964526	2843.18	2.61472	0.430567	4026.92	769.58	2122.98	327.095	1.90854e+06	379208	1.00306e+06	152608	999	435.771	1.61764	0.968398	2610.45	2.6396	0.43866	3470.42	653.992	2016.17	311.703	1.46116e+06	291227	855835	130881	473	572.744	1.56625	0.956347	3334.73	2.56216
3	F	6	IMR-90	IR	FS	DAPI	yH2AX	LaminB1	Phalloidin	IF1	55	Y	Y	746	1310.34	1.98936	0.770556	15897.3	1.9624	0.407963	3190.42	1055.19	689.044	1432.49	4.13051e+06	1.34417e+06	856693	1.80873e+06	555	1217.84	2.00059	0.770887	15635.9	1.98303	0.410885	2939.91	1070.04	636.479	1448.73	3.43183e+06	1.27527e+06	713174	1.71498e+06	191	1579.1	1.95672	0.769596	16656.9	1.90246
3	F	5	IMR-90	IR	FS	DAPI	yH2AX	LaminB1	Phalloidin	IF1	56	Y	Y	762	1278.46	1.99176	0.762709	19024.1	1.87755	0.515069	3314.01	1206.21	792.333	1906.1	4.16132e+06	1.51799e+06	962677	2.37059e+06	561	1194.36	2.01343	0.770839	18995.5	1.85707	0.516434	2954.34	1185.55	701.985	1865.29	3.38747e+06	1.38478e+06	771195	2.1636e+06	201	1513.19	1.93127	0.740019	19103.9	1.93473
3	F	4	IMR-90	IR	FS	DAPI	yH2AX	LaminB1	Phalloidin	IF1	57	Y	Y	784	1283.6	1.96639	0.764305	18584.5	1.87528	0.540404	3332.7	1164.53	838.404	1966.21	4.20861e+06	1.44085e+06	1.00788e+06	2.46554e+06	565	1176.29	1.99266	0.765269	18264.4	1.8547	0.541773	2997.65	1144.64	760.144	1987.04	3.36918e+06	1.30755e+06	819440	2.26219e+06	219	1560.45	1.89863	0.761816	19410.6	1.92837
3	F	3	IMR-90	IR	FS	DAPI	yH2AX	LaminB1	Phalloidin	IF1	58	Y	Y	621	1309.51	1.93646	0.771073	24924.7	1.78999	0.556973	3087.44	1171.43	720.621	1650.83	3.97273e+06	1.50419e+06	885261	2.09862e+06	452	1242.61	1.96903	0.776153	24504.8	1.78245	0.563975	2831.03	1159.3	657.327	1625	3.36252e+06	1.41239e+06	742351	1.95808e+06	169	1488.44	1.84938	0.757487	26047.6	1.81013
3	F	2	IMR-90	IR	FS	DAPI	yH2AX	LaminB1	Phalloidin	IF1	59	Y	Y	895	1292.01	2.01035	0.768952	16405.8	1.77269	0.555611	3237.37	1141.69	764.998	1613.43	4.12434e+06	1.45373e+06	936118	2.05168e+06	659	1193.55	2.03969	0.770617	16077.1	1.7835	0.554971	2891.88	1077.94	682.203	1588.95	3.33053e+06	1.28355e+06	757419	1.86245e+06	236	1566.93	1.92842	0.764302	17323.7	1.74252
3	G	2	IMR-90	IR	FS	DAPI	yH2AX	p21	Phalloidin	IF1	62	Y	Y	691	1343.03	1.97962	0.770204	19838	1.86791	0.464847	3139.05	1153.71	1743.51	1169.23	4.19146e+06	1.54123e+06	2.32101e+06	1.52582e+06	517	1246.89	1.98938	0.770463	19061.6	1.86683	0.471436	2873.1	1095.88	1754.03	1189.86	3.45989e+06	1.34464e+06	2.15776e+06	1.43723e+06	174	1628.7	1.9506	0.769435	22144.8	1.8711
3	G	3	IMR-90	IR	FS	DAPI	yH2AX	p21	Phalloidin	IF1	63	Y	Y	863	1294.78	1.93144	0.771753	16612.4	1.79373	0.498467	3284.83	1094.65	1468.86	1604.9	4.18991e+06	1.37743e+06	1.89462e+06	2.01296e+06	618	1208.64	1.94524	0.77801	16614.3	1.78994	0.488207	2912.29	1034.87	1414.88	1582.61	3.37626e+06	1.2271e+06	1.70398e+06	1.85788e+06	245	1512.04	1.89666	0.755971	16607.5	1.80331
3	G	4	IMR-90	IR	FS	DAPI	yH2AX	p21	Phalloidin	IF1	64	Y	Y	750	1323.59	1.92672	0.783191	18063	1.91576	0.457136	3113.18	1145.12	1648.29	1305.05	4.04915e+06	1.48969e+06	2.16348e+06	1.69911e+06	575	1257.41	1.94356	0.792051	17805.8	1.89092	0.456746	2829.4	1131.27	1578.42	1280.06	3.42862e+06	1.40294e+06	1.96215e+06	1.58464e+06	175	1541.05	1.87137	0.75408	18908.1	1.99735
3	G	5	IMR-90	IR	FS	DAPI	yH2AX	p21	Phalloidin	IF1	65	Y	Y	853	1296.13	1.97872	0.774151	15528.4	1.95765	0.481015	3228.47	1090.12	1666.53	1470.61	4.13946e+06	1.38788e+06	2.13924e+06	1.83841e+06	623	1200.29	1.99993	0.775741	15177.3	1.95399	0.482005	2923.95	1080.18	1648.96	1432.35	3.36969e+06	1.27635e+06	1.95963e+06	1.64164e+06	230	1555.76	1.92127	0.769843	16479.4	1.96756
3	G	6	IMR-90	IR	FS	DAPI	yH2AX	p21	Phalloidin	IF1	66	Y	Y	804	1282.4	1.96334	0.771412	14984.1	2.07804	0.407681	3288.32	1086.46	1641.92	1220.52	4.14183e+06	1.36058e+06	2.06646e+06	1.51968e+06	599	1198.06	1.99718	0.772981	14577.5	2.11411	0.400705	2991.9	1057.82	1632.78	1200.18	3.43392e+06	1.22907e+06	1.92564e+06	1.38054e+06	205	1528.84	1.86446	0.766826	16172.2	1.97265
3	G	7	IMR-90	CTL	FS	DAPI	yH2AX	p21	Phalloidin	IF1	67	Y	Y	1589	483.059	1.61805	0.961107	2633.84	2.49597	0.455054	4077.83	755.148	239.238	270.599	1.97402e+06	385187	122692	128271	1003	425.855	1.62692	0.968074	2378.74	2.51448	0.455028	3476.76	564	214.545	262.101	1.43907e+06	243351	93502.2	108289	586	580.968	1.60286	0.949181	3070.47	2.46429
3	G	8	IMR-90	CTL	FS	DAPI	yH2AX	p21	Phalloidin	IF1	68	Y	Y	2291	481.072	1.57303	0.969069	2734.98	2.25282	0.474308	3982.93	699.418	240.214	368.97	1.90752e+06	347466	117486	173762	1479	428.007	1.58109	0.975066	2472.66	2.28304	0.478624	3432.04	547.588	231.64	356.889	1.42757e+06	237757	100387	148484	812	577.725	1.55834	0.958145	3212.78	2.19778
3	G	9	IMR-90	CTL	FS	DAPI	yH2AX	p21	Phalloidin	IF1	69	Y	Y	2435	481.006	1.59159	0.963708	2570.45	2.17689	0.497635	4015.26	698.988	240.156	293.278	1.92359e+06	357601	122617	138638	1625	428.75	1.60354	0.971003	2325.15	2.15952	0.504846	3492.87	522.22	224.608	284.65	1.45727e+06	226846	98807.5	119013	810	585.842	1.56761	0.949073	3062.56	2.21173
3	G	10	IMR-90	CTL	FS	DAPI	yH2AX	p21	Phalloidin	IF1	70	Y	Y	2052	488.801	1.58826	0.966065	2800.98	2.26303	0.469014	3999.77	802.336	244.077	383.667	1.95941e+06	408593	127849	184970	1314	433.231	1.60586	0.970746	2520	2.29679	0.474668	3437.81	611.228	221.29	370.314	1.44799e+06	267343	98647	156379	738	587.744	1.55692	0.957731	3301.26	2.20292
3	G	11	IMR-90	CTL	FS	DAPI	yH2AX	p21	Phalloidin	IF1	71	Y	Y	2268	491.082	1.59035	0.963451	2650.66	2.1964	0.475064	4027.8	703.392	219.81	276.442	1.976e+06	358107	111776	132843	1454	434.298	1.60966	0.968613	2363.8	2.21855	0.480619	3466.41	542.17	215.509	270.73	1.46368e+06	238495	96006.5	114016	814	592.511	1.55587	0.95423	3163.07	2.15685
[truncated: 28 more columns]

## Sheet: SABGal-EdU
Supplementary Table 1. For Fig2_population-data_SABGal-EdU.3
Dataset	plate	well	Condition	Serum	Cell.Type	cell_counts	Nuclear_Area_min	Nuclear_Area_25th	Nuclear_Area_median	Nuclear_Area_75th	Nuclear_Area_max	EdU_min	EdU_25th	EdU_median	EdU_75th	EdU_max	SABGal_min	SABGal_25th	SABGal_median	SABGal_75th	SABGal_max	EdU_threshold	SABGal_threshold	counts_EdU_positive	counts_SABGal_positive	counts_EdU_negative_SABGal_negative	counts_EdU_negative_SABGal_positive	counts_EdU_positive_SABGal_negative	counts_EdU_positive_SABGal_positive	percentage_EdU_positive	percentage_SABGal_positive	percentage_EdU_negative_SABGal_negative	percentage_EdU_negative_SABGal_positive	percentage_EdU_positive_SABGal_negative	percentage_EdU_positive_SABGal_positive	Nuclear_Area_median_fold_change	EdU_median_fold_change	SABGal_median_fold_change
2	HMVECL_Sum_2023-0125.xlsx	B04	IR	SS	HMVEC-L	96	177	506.5	797.5	1025	2097	6700.1	18993.5	28072.5	42074.5	10000000	0	259.84	599.23	809.49	1837.7	70311.9	29.27	7	90	6	83	0	7	0.0729	0.9375	0.0625	0.8646	0	0.0729	1.92	1.809	18.172
2	IMR90_Sum_2023-0125.xlsx	B04	IR	SS	IMR-90	363	172	660	938	1221.5	2461	0	12211.5	29996	45122	39000000	0	48.171	151.48	300.48	1418.5	75232.4	27.64	30	299	62	271	2	28	0.0826	0.8237	0.1708	0.7466	0.0055	0.0771	2.01	1.133	59.663
2	HMVECL_Sum_2023-0125.xlsx	B05	IR	SS	HMVEC-L	112	174	525	814.5	1087.25	1708	0	17780	28492.5	41820.2	17000000	0	170.777	561.17	825.31	1713.4	70311.9	29.27	5	103	9	98	0	5	0.0446	0.9196	0.0804	0.875	0	0.0446	1.96	1.836	17.018
2	IMR90_Sum_2023-0125.xlsx	B05	IR	SS	IMR-90	316	100	730.5	995.5	1203.25	2477	0	20273.5	32277.5	45264.2	23000000	0	51.872	175.62	347.38	2100.5	75232.4	27.64	24	264	51	241	1	23	0.0759	0.8354	0.1614	0.7627	0.0032	0.0728	2.14	1.219	69.171
2	HMVECL_Sum_2023-0125.xlsx	B06	IR	SS	HMVEC-L	86	184	525.25	744.5	1006.5	1846	4078.4	16578.5	27136.5	36741.8	58000	0	155.785	550.38	746.65	2039.9	70311.9	29.27	0	74	12	74	0	0	0	0.8605	0.1395	0.8605	0	0	1.79	1.749	16.69
2	IMR90_Sum_2023-0125.xlsx	B06	IR	SS	IMR-90	334	167	777.25	1061.5	1298.5	2885	0	24747.8	37829	51033	40000000	0	38.735	139.12	268.31	1267.5	75232.4	27.64	30	259	69	235	6	24	0.0898	0.7754	0.2066	0.7036	0.018	0.0719	2.28	1.429	54.795
2	HMVECL_Sum_2023-0125.xlsx	B07	CTL	SS	HMVEC-L	176	274	369	408	541	1702	0	4683.48	12775	31526.2	8300000	0	11.771	30.62	66.58	563.05	45251.8	14	38	123	38	100	15	23	0.2159	0.6989	0.2159	0.5682	0.0852	0.1307	0.98	0.823	0.929
2	IMR90_Sum_2023-0125.xlsx	B07	CTL	SS	IMR-90	943	167	438.5	480	547	1177	0	0	1736.7	3128500	22000000	0	0	1.72	6.78	1340.8	33852.3	14.06	363	110	521	59	312	51	0.3849	0.1166	0.5525	0.0626	0.3309	0.0541	1.03	0.066	0.679
2	HMVECL_Sum_2023-0125.xlsx	B08	CTL	SS	HMVEC-L	304	167	365.75	407.5	534	1364	0	6040.95	14077.5	21554.5	8300000	0	7.115	24.17	60.91	822.27	45251.8	14	36	195	91	177	18	18	0.1184	0.6414	0.2993	0.5822	0.0592	0.0592	0.98	0.907	0.733
2	IMR90_Sum_2023-0125.xlsx	B08	CTL	SS	IMR-90	869	89	435	481	548	1266	0	0	3737.8	5548000	19000000	0	0.136	2.49	6.66	1333.8	33852.3	14.06	392	94	435	42	340	52	0.4511	0.1082	0.5006	0.0483	0.3913	0.0598	1.03	0.141	0.981
2	HMVECL_Sum_2023-0125.xlsx	B09	CTL	SS	HMVEC-L	76	315	379	431	679.5	1026	253.47	7343.22	15551.5	26082.8	610000	0	14.716	37.5	94.7	1095.2	45251.8	14	11	57	19	46	0	11	0.1447	0.75	0.25	0.6053	0	0.1447	1.04	1.002	1.137
2	IMR90_Sum_2023-0125.xlsx	B09	CTL	SS	IMR-90	809	167	439	482	549	1550	0	0	24448	5938000	18000000	0	0.213	3.34	8.06	1496	33852.3	14.06	400	89	377	32	343	57	0.4944	0.11	0.466	0.0396	0.424	0.0705	1.03	0.923	1.317
2	HMVECL_Sum_2023-0125.xlsx	C04	IR	SS	HMVEC-L	118	315	542	813.5	1079.75	1928	218.95	20041.2	31039.5	43492.2	6400000	0	277.788	629.35	915.17	2085.6	70311.9	29.27	9	111	7	102	0	9	0.0763	0.9407	0.0593	0.8644	0	0.0763	1.96	2	19.085
2	IMR90_Sum_2023-0125.xlsx	C04	IR	SS	IMR-90	340	169	748.5	1018.5	1266.5	2535	297.17	26280.2	36588	47685.2	17000000	0	61.833	163.42	352.39	1529.9	75232.4	27.64	26	294	46	268	0	26	0.0765	0.8647	0.1353	0.7882	0	0.0765	2.18	1.382	64.366
2	HMVECL_Sum_2023-0125.xlsx	C05	IR	SS	HMVEC-L	116	187	460.25	661	959	2432	2533.4	14605.2	24281.5	34619.5	6400000	0.083	197.243	528.17	794.44	2132.7	70311.9	29.27	8	106	7	101	3	5	0.069	0.9138	0.0603	0.8707	0.0259	0.0431	1.59	1.565	16.017
2	IMR90_Sum_2023-0125.xlsx	C05	IR	SS	IMR-90	317	168	719	992	1236	2518	0	19217	34235	49069	25000000	0	52.062	146.4	286.77	1180	75232.4	27.64	24	262	52	241	3	21	0.0757	0.8265	0.164	0.7603	0.0095	0.0662	2.13	1.293	57.662
2	HMVECL_Sum_2023-0125.xlsx	C06	IR	SS	HMVEC-L	102	186	541	886	1107.25	1995	4457.1	18254.5	31383.5	40219.2	11000000	0	318.422	598.02	885.75	1936.7	70311.9	29.27	5	95	5	92	2	3	0.049	0.9314	0.049	0.902	0.0196	0.0294	2.14	2.022	18.135
2	IMR90_Sum_2023-0125.xlsx	C06	IR	SS	IMR-90	313	187	795	1034	1279	3181	0	27956	38286	50640	21000000	0	39.678	111.67	263.25	1368.3	75232.4	27.64	18	252	57	238	4	14	0.0575	0.8051	0.1821	0.7604	0.0128	0.0447	2.22	1.446	43.983
2	HMVECL_Sum_2023-0125.xlsx	C07	CTL	SS	HMVEC-L	134	169	353	399.5	537	1723	0	11791.5	15501.5	24079.8	7700000	0	12.662	27.15	73.52	636.12	45251.8	14	14	95	36	84	3	11	0.1045	0.709	0.2687	0.6269	0.0224	0.0821	0.96	0.999	0.823
2	IMR90_Sum_2023-0125.xlsx	C07	CTL	SS	IMR-90	869	167	419	451	501	1751	0	30.73	3878.3	350300	19000000	0	0.038	2.25	7.07	1190	33852.3	14.06	274	101	541	54	227	47	0.3153	0.1162	0.6226	0.0621	0.2612	0.0541	0.97	0.146	0.888
2	HMVECL_Sum_2023-0125.xlsx	C08	CTL	SS	HMVEC-L	166	167	373	423	581.5	2451	0	8013.05	15492.5	33332.5	7600000	0	4.686	30.1	80.69	1732.7	45251.8	14	32	102	54	80	10	22	0.1928	0.6145	0.3253	0.4819	0.0602	0.1325	1.02	0.998	0.913
2	IMR90_Sum_2023-0125.xlsx	C08	CTL	SS	IMR-90	898	167	423	464	531	1219	0	0	3628.15	2690750	18000000	0	0	2.04	8.1	1517.8	33852.3	14.06	342	122	486	70	290	52	0.3808	0.1359	0.5412	0.078	0.3229	0.0579	1	0.137	0.805
2	HMVECL_Sum_2023-0125.xlsx	C09	CTL	SS	HMVEC-L	178	167	368.25	408.5	530.25	1485	0	8175.3	14494.5	21345.5	9000000	0	7.352	28.15	64.72	1046	45251.8	14	18	110	64	96	4	14	0.1011	0.618	0.3596	0.5393	0.0225	0.0787	0.98	0.934	0.854
2	IMR90_Sum_2023-0125.xlsx	C09	CTL	SS	IMR-90	677	167	422	462	519	1344	0	194.15	191100	5106000	15000000	0	0	1.88	7.82	1070.7	33852.3	14.06	371	92	279	27	306	65	0.548	0.1359	0.4121	0.0399	0.452	0.096	0.99	7.217	0.739
2	HMVECL_Sum_2023-0125.xlsx	D04	IR	SS	HMVEC-L	127	189	542	767	1101	1963	892.66	16760	24900	36683	7400000	0	332.52	590	880.67	1882.9	70311.9	29.27	2	119	8	117	0	2	0.0157	0.937	0.063	0.9213	0	0.0157	1.85	1.605	17.892
2	IMR90_Sum_2023-0125.xlsx	D04	IR	SS	IMR-90	240	176	808.5	1126	1339.5	2686	0	23534.8	39185.5	51347.2	16000000	0	43.282	140.48	308.42	1218.3	75232.4	27.64	24	195	41	175	4	20	0.1	0.8125	0.1708	0.7292	0.0167	0.0833	2.42	1.48	55.329
2	HMVECL_Sum_2023-0125.xlsx	D05	IR	SS	HMVEC-L	103	315	538.5	772	1014.5	2360	548.85	16863	28117	37376	3500000	0	376.04	640.84	946.29	1817.8	70311.9	29.27	8	95	8	87	0	8	0.0777	0.9223	0.0777	0.8447	0	0.0777	1.86	1.812	19.434
2	IMR90_Sum_2023-0125.xlsx	D05	IR	SS	IMR-90	281	170	815	1107	1342	3070	0	18478	37267	51547	19000000	0	41.774	132.96	270.14	1715.8	75232.4	27.64	25	225	54	202	2	23	0.089	0.8007	0.1922	0.7189	0.0071	0.0819	2.37	1.407	52.369
2	HMVECL_Sum_2023-0125.xlsx	D06	IR	SS	HMVEC-L	109	189	574	753	1043	1650	7059.5	18229	25796	35383	93000	0	356.5	706.15	996.13	1887.3	70311.9	29.27	2	107	2	105	0	2	0.0183	0.9817	0.0183	0.9633	0	0.0183	1.82	1.662	21.414
2	IMR90_Sum_2023-0125.xlsx	D06	IR	SS	IMR-90	301	174	736	971	1206	3403	0	23143	35344	49401	43000000	0	51.444	147.14	316.41	2180.6	75232.4	27.64	24	253	45	232	3	21	0.0797	0.8405	0.1495	0.7708	0.01	0.0698	2.08	1.335	57.954
2	HMVECL_Sum_2023-0125.xlsx	D07	CTL	SS	HMVEC-L	116	203	358	409.5	527.5	1470	563.99	9607.4	15701	29516.2	7500000	0	12.077	30.1	69.53	879.91	45251.8	14	21	82	27	68	7	14	0.181	0.7069	0.2328	0.5862	0.0603	0.1207	0.99	1.012	0.913
2	IMR90_Sum_2023-0125.xlsx	D07	CTL	SS	IMR-90	971	168	415	452	516.5	1904	0	0	2088.6	1844500	33000000	0	0.264	3.18	8.35	1004.8	33852.3	14.06	354	113	561	56	297	57	0.3646	0.1164	0.5778	0.0577	0.3059	0.0587	0.97	0.079	1.253
2	HMVECL_Sum_2023-0125.xlsx	D08	CTL	SS	HMVEC-L	75	170	379.5	439	603.5	1263	0	13686	17589	23708	7100000	0.726	28.149	55.61	112.78	432.89	45251.8	14	7	66	9	59	0	7	0.0933	0.88	0.12	0.7867	0	0.0933	1.06	1.133	1.686
2	IMR90_Sum_2023-0125.xlsx	D08	CTL	SS	IMR-90	867	167	416	454	524	1377	0	52.26	4385.4	184600	19000000	0	0.261	3.42	9.74	1144	33852.3	14.06	254	140	530	83	197	57	0.293	0.1615	0.6113	0.0957	0.2272	0.0657	0.97	0.166	1.346
2	HMVECL_Sum_2023-0125.xlsx	D09	CTL	SS	HMVEC-L	97	315	362	407	504	1303	234.34	11202	18479	38408	7500000	0	7.196	33.38	120.79	627.38	45251.8	14	23	62	26	48	9	14	0.2371	0.6392	0.268	0.4948	0.0928	0.1443	0.98	1.191	1.012
2	IMR90_Sum_2023-0125.xlsx	D09	CTL	SS	IMR-90	812	168	423	470	533.5	1766	0	0	3305.55	1490500	22000000	0	0.048	2.52	8.66	1183.8	33852.3	14.06	286	122	468	58	222	64	0.3522	0.1502	0.5764	0.0714	0.2734	0.0788	1.01	0.125	0.991
2	HMVECL_Sum_2023-0125.xlsx	E04	IR	FS	HMVEC-L	164	168	525.75	857	1095.25	1891	132.93	18239.8	29681	44125	15000000	0	280.575	597.16	870.7	2231.8	71220	14.72	15	157	7	142	0	15	0.0915	0.9573	0.0427	0.8659	0	0.0915	2.08	0.98	88.234
2	IMR90_Sum_2023-0125.xlsx	E04	IR	FS	IMR-90	248	188	771.25	1062	1345.75	3703	0	24617	40337.5	57150.8	37000000	0	25.495	115.16	251.99	1194.7	82006.2	26.8	28	184	58	162	6	22	0.1129	0.7419	0.2339	0.6532	0.0242	0.0887	2.29	1.125	24.139
2	HMVECL_Sum_2023-0125.xlsx	E05	IR	FS	HMVEC-L	124	187	558.5	868	1068.25	2297	82.73	17845	31055	43281.5	13000000	6.834	282.655	668	1006.92	2051.3	71220	14.72	10	120	3	111	1	9	0.0806	0.9677	0.0242	0.8952	0.0081	0.0726	2.1	1.025	98.7
2	IMR90_Sum_2023-0125.xlsx	E05	IR	FS	IMR-90	289	172	670	1002	1312	2676	0	19953	34579	51160	57000000	0	14.879	83.72	225.78	1349.2	82006.2	26.8	31	202	81	177	6	25	0.1073	0.699	0.2803	0.6125	0.0208	0.0865	2.16	0.964	17.55
2	HMVECL_Sum_2023-0125.xlsx	E06	IR	FS	HMVEC-L	167	180	548	881	1090.5	2097	2813.4	19613.5	32856	42811	7900000	0	195.245	512.67	735.23	1641.6	71220	14.72	13	163	3	151	1	12	0.0778	0.976	0.018	0.9042	0.006	0.0719	2.13	1.085	75.75
2	IMR90_Sum_2023-0125.xlsx	E06	IR	FS	IMR-90	328	177	716	1027	1296	3680	0	20499.8	33906	50409.8	25000000	0	18.215	92.87	204.84	1163.7	82006.2	26.8	33	233	91	204	4	29	0.1006	0.7104	0.2774	0.622	0.0122	0.0884	2.21	0.946	19.467
2	HMVECL_Sum_2023-0125.xlsx	E07	CTL	FS	HMVEC-L	236	167	352	400	524.25	1686	0	25109.8	2953000	4247000	16000000	0	1.674	7.66	19.38	1029.6	39668.7	12	173	89	20	43	127	46	0.7331	0.3771	0.0847	0.1822	0.5381	0.1949	0.97	97.506	1.132
2	IMR90_Sum_2023-0125.xlsx	E07	CTL	FS	IMR-90	345	168	410	464	530	1286	0	3526000	6182000	7154000	18000000	0	0	2.55	11.19	1088.1	38403.4	17.27	325	49	16	4	280	45	0.942	0.142	0.0464	0.0116	0.8116	0.1304	1	172.4	0.535
2	HMVECL_Sum_2023-0125.xlsx	E08	CTL	FS	HMVEC-L	256	167	362.5	423	574.5	1825	0	23188	2872500	5421500	14000000	0	1.051	6.68	17.28	629.15	39668.7	12	184	86	28	44	142	42	0.7188	0.3359	0.1094	0.1719	0.5547	0.1641	1.02	94.848	0.988
2	IMR90_Sum_2023-0125.xlsx	E08	CTL	FS	IMR-90	342	167	410.25	459	532.5	1816	0	4304250	6131000	6870000	22000000	0	0.674	4.67	11.49	600.95	38403.4	17.27	332	51	8	2	283	49	0.9708	0.1491	0.0234	0.0058	0.8275	0.1433	0.99	170.978	0.98
2	HMVECL_Sum_2023-0125.xlsx	E09	CTL	FS	HMVEC-L	250	167	362.25	446.5	636.75	1894	0	11038.2	2987500	5753250	16000000	0	2.812	9.45	25.81	715.86	39668.7	12	169	109	22	59	119	50	0.676	0.436	0.088	0.236	0.476	0.2	1.08	98.645	1.396
2	IMR90_Sum_2023-0125.xlsx	E09	CTL	FS	IMR-90	266	172	384.5	434	510.75	1289	0	2916000	5514000	6500500	17000000	0	0.12	4.12	14.56	959.23	38403.4	17.27	258	56	6	2	204	54	0.9699	0.2105	0.0226	0.0075	0.7669	0.203	0.93	153.771	0.864
2	HMVECL_Sum_2023-0125.xlsx	F04	IR	FS	HMVEC-L	174	209	533.75	824.5	1075.5	2328	22.98	17544.5	28192	41723.2	13000000	0	356.907	621.02	939.46	1754.4	71220	14.72	12	167	6	156	1	11	0.069	0.9598	0.0345	0.8966	0.0057	0.0632	2	0.931	91.759
2	IMR90_Sum_2023-0125.xlsx	F04	IR	FS	IMR-90	260	167	678	942	1281.5	3387	0	24109.5	36719	54815.5	29000000	0	26.818	98.19	229.08	1197.1	82006.2	26.8	23	195	62	175	3	20	0.0885	0.75	0.2385	0.6731	0.0115	0.0769	2.03	1.024	20.582
2	HMVECL_Sum_2023-0125.xlsx	F05	IR	FS	HMVEC-L	136	171	572.75	855.5	1082.25	2218	3443.8	18489.2	31178.5	41840.8	21000000	0	293.993	554.04	915.44	2273.4	71220	14.72	12	129	6	118	1	11	0.0882	0.9485	0.0441	0.8676	0.0074	0.0809	2.07	1.029	81.862
2	IMR90_Sum_2023-0125.xlsx	F05	IR	FS	IMR-90	243	178	715	1000	1369	3018	0	18284	35151	53105	71000000	0	25.358	82.72	196.39	1146.8	82006.2	26.8	29	181	57	157	5	24	0.1193	0.7449	0.2346	0.6461	0.0206	0.0988	2.15	0.98	17.339
2	HMVECL_Sum_2023-0125.xlsx	F06	IR	FS	HMVEC-L	191	201	598.5	876	1107	1943	2373	20869	31246	41270.5	13000000	0	314.52	599.94	891.04	2057.7	71220	14.72	13	186	5	173	0	13	0.0681	0.9738	0.0262	0.9058	0	0.0681	2.12	1.032	88.644
2	IMR90_Sum_2023-0125.xlsx	F06	IR	FS	IMR-90	264	183	657.25	982.5	1249.5	2705	0	21726.5	35485.5	52732.8	18000000	0	12.752	68.26	163.17	1078.1	82006.2	26.8	35	180	75	154	9	26	0.1326	0.6818	0.2841	0.5833	0.0341	0.0985	2.12	0.99	14.309
2	HMVECL_Sum_2023-0125.xlsx	F07	CTL	FS	HMVEC-L	287	171	358.5	424	587	1659	0	33879	3198000	5650000	17000000	0	1.689	8.29	23.05	1283.3	39668.7	12	214	116	12	61	159	55	0.7456	0.4042	0.0418	0.2125	0.554	0.1916	1.03	105.596	1.224
2	IMR90_Sum_2023-0125.xlsx	F07	CTL	FS	IMR-90	382	167	401	454	538.5	1204	0	2294250	6127500	7102250	17000000	0	0.977	5.73	11.65	1151.8	38403.4	17.27	364	59	15	3	308	56	0.9529	0.1545	0.0393	0.0079	0.8063	0.1466	0.98	170.88	1.201
2	HMVECL_Sum_2023-0125.xlsx	F08	CTL	FS	HMVEC-L	427	167	355.5	427	577	1290	0	4991.2	2977000	5592000	30000000	0	1.485	7.3	21.63	1363.7	39668.7	12	301	159	35	91	233	68	0.7049	0.3724	0.082	0.2131	0.5457	0.1593	1.03	98.299	1.079
2	IMR90_Sum_2023-0125.xlsx	F08	CTL	FS	IMR-90	526	167	405	464	537.75	1439	0	2949250	5895500	6948750	20000000	0	0.217	4	11.52	1054.9	38403.4	17.27	495	72	25	6	429	66	0.9411	0.1369	0.0475	0.0114	0.8156	0.1255	1	164.41	0.839
2	HMVECL_Sum_2023-0125.xlsx	F09	CTL	FS	HMVEC-L	499	167	358	418	575.5	1412	0	11248	2821000	4992500	26000000	0	0.447	5.94	18.02	870.27	39668.7	12	370	169	44	85	286	84	0.7415	0.3387	0.0882	0.1703	0.5731	0.1683	1.01	93.148	0.878
2	IMR90_Sum_2023-0125.xlsx	F09	CTL	FS	IMR-90	594	167	429.25	485	580.75	1461	0	3669500	5780500	6728750	23000000	0	0.229	5.07	12.82	911.68	38403.4	17.27	559	102	30	5	462	97	0.9411	0.1717	0.0505	0.0084	0.7778	0.1633	1.04	161.203	1.063
2	HMVECL_Sum_2023-0125.xlsx	G04	IR	FS	HMVEC-L	164	167	527.5	787	1042.75	2345	4766	18337	29074.5	41143.8	13000000	0	348.42	618.93	901.62	2122.8	71220	14.72	13	156	8	143	0	13	0.0793	0.9512	0.0488	0.872	0	0.0793	1.91	0.96	91.451
2	IMR90_Sum_2023-0125.xlsx	G04	IR	FS	IMR-90	278	180	723.5	1008	1315.5	2963	0	23173.8	35329.5	50224.2	35000000	0	17.847	73.36	204.86	1353.8	82006.2	26.8	26	195	74	178	9	17	0.0935	0.7014	0.2662	0.6403	0.0324	0.0612	2.17	0.985	15.377
2	HMVECL_Sum_2023-0125.xlsx	G05	IR	FS	HMVEC-L	142	168	566.5	921.5	1134.5	2112	6056.6	18957.5	30483.5	42383.2	6200000	0	291.445	638.12	864.22	1675	71220	14.72	9	137	3	130	2	7	0.0634	0.9648	0.0211	0.9155	0.0141	0.0493	2.23	1.007	94.285
2	IMR90_Sum_2023-0125.xlsx	G05	IR	FS	IMR-90	223	167	698.5	1011	1326.5	3778	0	20803	34461	51646.5	66000000	0	15.586	53.95	156.81	1277.9	82006.2	26.8	18	142	75	130	6	12	0.0807	0.6368	0.3363	0.583	0.0269	0.0538	2.18	0.961	11.308
2	HMVECL_Sum_2023-0125.xlsx	G06	IR	FS	HMVEC-L	203	170	529.5	835	1027.5	1967	43.57	17345	28801	41142.5	13000000	0	333.555	572.15	873.26	1870.7	71220	14.72	14	196	7	182	0	14	0.069	0.9655	0.0345	0.8966	0	0.069	2.02	0.951	84.538
2	IMR90_Sum_2023-0125.xlsx	G06	IR	FS	IMR-90	291	209	711	963	1270	3512	5272.8	23506.5	36758	51505	1800000	0	14.241	57.47	125.22	594.16	82006.2	26.8	35	190	91	165	10	25	0.1203	0.6529	0.3127	0.567	0.0344	0.0859	2.07	1.025	12.047
2	HMVECL_Sum_2023-0125.xlsx	G07	CTL	FS	HMVEC-L	540	167	341	377.5	450.25	1780	0	2493000	3006000	5128500	16000000	0	1.088	5.73	13.6	758.14	39668.7	12	445	149	35	60	356	89	0.8241	0.2759	0.0648	0.1111	0.6593	0.1648	0.91	99.256	0.846
2	IMR90_Sum_2023-0125.xlsx	G07	CTL	FS	IMR-90	454	170	408	471	551.5	1528	0	2627250	5582500	6753500	23000000	0	1.512	5.5	10.61	611.23	38403.4	17.27	429	50	22	3	382	47	0.9449	0.1101	0.0485	0.0066	0.8414	0.1035	1.01	155.681	1.152
2	HMVECL_Sum_2023-0125.xlsx	G08	CTL	FS	HMVEC-L	621	167	347	397	513	1515	0	17042	2614000	3714000	15000000	0	0.302	4.62	17.05	1073.8	39668.7	12	458	196	67	96	358	100	0.7375	0.3156	0.1079	0.1546	0.5765	0.161	0.96	86.313	0.682
2	IMR90_Sum_2023-0125.xlsx	G08	CTL	FS	IMR-90	617	169	410	466	545	1307	0	2756000	5630000	6723000	16000000	0	0.268	4.32	11.87	1505	38403.4	17.27	587	96	29	1	492	95	0.9514	0.1556	0.047	0.0016	0.7974	0.154	1	157.006	0.905
2	HMVECL_Sum_2023-0125.xlsx	G09	CTL	FS	HMVEC-L	651	167	349	403	536.5	1989	0	2455.6	2560000	4801500	14000000	0	0.72	5.25	18.69	694.32	39668.7	12	451	227	85	115	339	112	0.6928	0.3487	0.1306	0.1767	0.5207	0.172	0.98	84.53	0.775
2	IMR90_Sum_2023-0125.xlsx	G09	CTL	FS	IMR-90	558	168	424.25	481	585.25	2577	0	3352750	5916500	6893500	18000000	0	1.672	6.97	12.94	1219.8	38403.4	17.27	526	90	29	3	439	87	0.9427	0.1613	0.052	0.0054	0.7867	0.1559	1.04	164.996	1.461
3	HMVECL_Sum_2023-0125.xlsx	B04	IR	SS	HMVEC-L	32	199	315	378	754.75	1278	9672	19000	34921.5	63041.5	120000	0.013	24.75	147.67	550.05	1739.5	75152.1	35.64	5	23	9	18	0	5	0.1562	0.7188	0.2812	0.5625	0	0.1562	0.8	1.782	4.106
3	IMR90_Sum_2023-0125.xlsx	B04	IR	SS	IMR-90	282	176	701.5	1033	1272.75	2499	0	40000	71047	114025	36000000	0	39.68	94.37	226.2	1121.3	73068.4	15.66	134	250	26	122	6	128	0.4752	0.8865	0.0922	0.4326	0.0213	0.4539	2.22	1.209	19.335
3	HMVECL_Sum_2023-0125.xlsx	B05	IR	SS	HMVEC-L	57	189	507	656	826	2369	2132.2	31000	40689	61103	16000000	0.763	120.97	442.4	646.8	1476.5	75152.1	35.64	10	54	3	44	0	10	0.1754	0.9474	0.0526	0.7719	0	0.1754	1.38	2.076	12.3
3	IMR90_Sum_2023-0125.xlsx	B05	IR	SS	IMR-90	252	167	700.5	1031	1307.25	2452	0	39000	75707.5	114725	68000000	0	49.01	119.48	257.22	1063.8	73068.4	15.66	131	226	23	98	3	128	0.5198	0.8968	0.0913	0.3889	0.0119	0.5079	2.22	1.288	24.48
3	HMVECL_Sum_2023-0125.xlsx	B06	IR	SS	HMVEC-L	71	202	508	677	976	1562	11845	29000	37397	54770.5	3500000	3.032	98.41	386.47	582.86	1653.7	75152.1	35.64	4	65	6	61	0	4	0.0563	0.9155	0.0845	0.8592	0	0.0563	1.43	1.908	10.745
3	IMR90_Sum_2023-0125.xlsx	B06	IR	SS	IMR-90	277	167	801	1079	1324	2945	0	53000	76002	106400	34000000	0	43.37	115.26	236.33	841.53	73068.4	15.66	149	249	24	104	4	145	0.5379	0.8989	0.0866	0.3755	0.0144	0.5235	2.32	1.293	23.615
3	HMVECL_Sum_2023-0125.xlsx	B07	CTL	SS	HMVEC-L	65	120	384	462	695	1182	0	13000	21344	34425	9200000	0.461	14.38	29.56	52.42	185.14	45630.8	15.33	11	45	15	39	5	6	0.1692	0.6923	0.2308	0.6	0.0769	0.0923	0.97	1.089	0.822
3	IMR90_Sum_2023-0125.xlsx	B07	CTL	SS	IMR-90	985	167	422	463	526	1606	0	0	10368	5683000	18000000	0	1.95	4.96	8.58	56.85	31440.1	9.63	458	198	453	74	334	124	0.465	0.201	0.4599	0.0751	0.3391	0.1259	1	0.176	1.017
3	HMVECL_Sum_2023-0125.xlsx	B08	CTL	SS	HMVEC-L	169	167	390	429	651	1419	16.01	13000	17367	26139	7600000	0	10.89	24	42.91	147.53	45630.8	15.33	14	110	53	102	6	8	0.0828	0.6509	0.3136	0.6036	0.0355	0.0473	0.91	0.886	0.667
3	IMR90_Sum_2023-0125.xlsx	B08	CTL	SS	IMR-90	900	167	420	464	519	1910	0	0	196150	6057000	17000000	0	1.16	3.63	6.59	29.08	31440.1	9.63	480	115	383	37	402	78	0.5333	0.1278	0.4256	0.0411	0.4467	0.0867	1	3.338	0.743
3	HMVECL_Sum_2023-0125.xlsx	B09	CTL	SS	HMVEC-L	130	167	395	452.5	696.25	1214	628.12	15000	18984	32985.8	8200000	0.129	14.73	34.29	64.72	576.12	45630.8	15.33	12	96	33	85	1	11	0.0923	0.7385	0.2538	0.6538	0.0077	0.0846	0.95	0.968	0.953
3	IMR90_Sum_2023-0125.xlsx	B09	CTL	SS	IMR-90	655	167	421	469	537	1467	0	59	1464000	6642500	15000000	0	1.81	5.39	9.08	54.46	31440.1	9.63	393	147	214	48	294	99	0.6	0.2244	0.3267	0.0733	0.4489	0.1511	1.01	24.914	1.104
3	HMVECL_Sum_2023-0125.xlsx	C04	IR	SS	HMVEC-L	45	315	482	652	1041	1984	5969	23000	46013	68705	8800000	0	60.96	208.32	662.9	1416.1	75152.1	35.64	9	36	7	29	2	7	0.2	0.8	0.1556	0.6444	0.0444	0.1556	1.38	2.347	5.792
3	IMR90_Sum_2023-0125.xlsx	C04	IR	SS	IMR-90	262	200	640.75	997	1245.75	3716	0	29000	58751.5	78608	39000000	0	40.94	126.38	267.84	1587.5	73068.4	15.66	81	225	30	151	7	74	0.3092	0.8588	0.1145	0.5763	0.0267	0.2824	2.14	1	25.894
3	HMVECL_Sum_2023-0125.xlsx	C05	IR	SS	HMVEC-L	47	186	526	780	1050	1844	8932.6	33000	38703	57641	92000	2.198	152.34	471.58	729.6	1389.2	75152.1	35.64	6	44	3	38	0	6	0.1277	0.9362	0.0638	0.8085	0	0.1277	1.65	1.974	13.111
3	IMR90_Sum_2023-0125.xlsx	C05	IR	SS	IMR-90	266	187	564.5	990.5	1318	2639	0	18000	50578.5	87433.5	40000000	0	39.42	105.61	255.93	922.71	73068.4	15.66	97	233	30	139	3	94	0.3647	0.8759	0.1128	0.5226	0.0113	0.3534	2.13	0.861	21.638
3	HMVECL_Sum_2023-0125.xlsx	C06	IR	SS	HMVEC-L	58	192	433.25	638	1001.25	1742	11632	34000	42360	71424.8	120000	0.139	91.53	357.25	754.15	1404	75152.1	35.64	13	55	3	42	0	13	0.2241	0.9483	0.0517	0.7241	0	0.2241	1.35	2.161	9.932
3	IMR90_Sum_2023-0125.xlsx	C06	IR	SS	IMR-90	257	174	654	1002	1323	3277	0	29000	54593	83646	36000000	0	30.84	99.77	234.65	826.38	73068.4	15.66	88	224	29	140	4	84	0.3424	0.8716	0.1128	0.5447	0.0156	0.3268	2.15	0.929	20.442
3	HMVECL_Sum_2023-0125.xlsx	C07	CTL	SS	HMVEC-L	64	170	378.5	477.5	705.5	1335	1695.4	16000	20436	36464.8	7500000	0	20.59	45.74	98.83	363.76	45630.8	15.33	10	53	10	44	1	9	0.1562	0.8281	0.1562	0.6875	0.0156	0.1406	1.01	1.043	1.272
3	IMR90_Sum_2023-0125.xlsx	C07	CTL	SS	IMR-90	945	167	424	463	535	1522	0	0	205500	6410000	18000000	0	2.11	5.2	9.28	130.65	31440.1	9.63	497	227	353	95	365	132	0.5259	0.2402	0.3735	0.1005	0.3862	0.1397	1	3.497	1.066
3	HMVECL_Sum_2023-0125.xlsx	C08	CTL	SS	HMVEC-L	130	182	397.5	461	707.25	1337	1165.9	15000	18823.5	30001	6700000	0.231	13.27	29.51	65.36	296.66	45630.8	15.33	8	94	35	87	1	7	0.0615	0.7231	0.2692	0.6692	0.0077	0.0538	0.97	0.96	0.821
3	IMR90_Sum_2023-0125.xlsx	C08	CTL	SS	IMR-90	807	167	423	465	532	1396	0	0	1212000	6189000	17000000	0	1.87	5.62	9.72	97.49	31440.1	9.63	467	205	266	74	336	131	0.5787	0.254	0.3296	0.0917	0.4164	0.1623	1	20.625	1.152
3	HMVECL_Sum_2023-0125.xlsx	C09	CTL	SS	HMVEC-L	252	187	393.25	432	605.25	1189	0	8900	15534.5	25763	8400000	0.148	15.48	33.56	62.87	423.04	45630.8	15.33	17	190	57	178	5	12	0.0675	0.754	0.2262	0.7063	0.0198	0.0476	0.91	0.793	0.933
3	IMR90_Sum_2023-0125.xlsx	C09	CTL	SS	IMR-90	1050	167	421	458	527.75	2797	0	0	2524.35	4591750	17000000	0	0.51	2.64	5.39	120.69	31440.1	9.63	454	91	565	31	394	60	0.4324	0.0867	0.5381	0.0295	0.3752	0.0571	0.98	0.043	0.541
3	HMVECL_Sum_2023-0125.xlsx	D04	IR	SS	HMVEC-L	48	315	528	793.5	1016.5	2130	563.56	37000	47342	70478.5	7800000	10.26	193.33	448.53	842.45	1723.3	75152.1	35.64	10	43	3	35	2	8	0.2083	0.8958	0.0625	0.7292	0.0417	0.1667	1.67	2.415	12.47
3	IMR90_Sum_2023-0125.xlsx	D04	IR	SS	IMR-90	266	167	694	1013	1311.75	2558	0	32000	49821.5	72023.8	19000000	0	67.77	152.14	285.82	1478.7	73068.4	15.66	66	243	20	180	3	63	0.2481	0.9135	0.0752	0.6767	0.0113	0.2368	2.18	0.848	31.172
3	HMVECL_Sum_2023-0125.xlsx	D05	IR	SS	HMVEC-L	62	179	541	713	1126	1940	7197.3	32000	44015	69131	6600000	7.085	169.03	448.54	773.43	1920.7	75152.1	35.64	13	57	5	44	0	13	0.2097	0.9194	0.0806	0.7097	0	0.2097	1.5	2.245	12.47
3	IMR90_Sum_2023-0125.xlsx	D05	IR	SS	IMR-90	258	167	618.25	1007.5	1289.25	3148	0	25000	44853	68530.5	39000000	0	65.05	139.66	301.43	904.61	73068.4	15.66	57	233	24	177	1	56	0.2209	0.9031	0.093	0.686	0.0039	0.2171	2.17	0.763	28.614
3	HMVECL_Sum_2023-0125.xlsx	D06	IR	SS	HMVEC-L	48	168	473.5	576	766	1579	8559.9	25000	32199.5	47513.8	87000	1.523	88.27	299.44	588.4	1365.4	75152.1	35.64	2	39	9	37	0	2	0.0417	0.8125	0.1875	0.7708	0	0.0417	1.22	1.643	8.325
3	IMR90_Sum_2023-0125.xlsx	D06	IR	SS	IMR-90	318	167	834.25	1058	1302.75	3109	0	33000	47511.5	67703.2	31000000	0	66.44	141.77	295.56	1245.8	73068.4	15.66	65	286	29	224	3	62	0.2044	0.8994	0.0912	0.7044	0.0094	0.195	2.27	0.809	29.047
3	HMVECL_Sum_2023-0125.xlsx	D07	CTL	SS	HMVEC-L	127	172	377.5	438	632	1104	0	7600	16091	32305.5	7900000	0	10.74	20.01	38.82	287.56	45630.8	15.33	17	77	39	71	11	6	0.1339	0.6063	0.3071	0.5591	0.0866	0.0472	0.92	0.821	0.556
3	IMR90_Sum_2023-0125.xlsx	D07	CTL	SS	IMR-90	847	167	421	465	533	1391	0	76	346200	5768500	22000000	0	2.03	5.89	9.89	107.25	31440.1	9.63	455	223	307	85	317	138	0.5372	0.2633	0.3625	0.1004	0.3743	0.1629	1	5.891	1.207
3	IMR90_Sum_2023-0125.xlsx	D08	CTL	SS	IMR-90	673	167	431	474	531	1479	0	79	5122000	6604000	23000000	0	0.97	3.77	6.85	44.42	31440.1	9.63	452	83	198	23	392	60	0.6716	0.1233	0.2942	0.0342	0.5825	0.0892	1.02	87.164	0.773
3	HMVECL_Sum_2023-0125.xlsx	D09	CTL	SS	HMVEC-L	44	192	421.75	639.5	796	1363	993.33	14000	28233.5	50563	4100000	2.049	26.47	71.08	99.53	291.34	45630.8	15.33	15	37	4	25	3	12	0.3409	0.8409	0.0909	0.5682	0.0682	0.2727	1.35	1.44	1.976
3	IMR90_Sum_2023-0125.xlsx	D09	CTL	SS	IMR-90	754	167	426.25	465	529.75	1475	0	5.8	2233000	6181750	24000000	0	2.58	6.82	10.72	99.64	31440.1	9.63	468	237	223	63	294	174	0.6207	0.3143	0.2958	0.0836	0.3899	0.2308	1	38	1.397
3	HMVECL_Sum_2023-0125.xlsx	E04	IR	FS	HMVEC-L	149	168	524	677	1005	2412	8683.5	24000	32663	46623	120000	0.215	263.23	564.79	838.47	1537.5	69454.4	17.1	7	140	9	133	0	7	0.047	0.9396	0.0604	0.8926	0	0.047	1.53	0.703	32.968
3	IMR90_Sum_2023-0125.xlsx	E04	IR	FS	IMR-90	352	168	752.5	1013	1279.25	2924	0	30000	48705.5	68159.5	30000000	0	28.57	97.98	241.2	1150.7	74262.4	17.39	77	287	50	225	15	62	0.2188	0.8153	0.142	0.6392	0.0426	0.1761	2.14	1.048	9.197
3	HMVECL_Sum_2023-0125.xlsx	E05	IR	FS	HMVEC-L	182	167	527.25	659	983.5	2127	2345.9	28000	39873.5	57030.5	15000000	0.67	320.81	595.8	825.59	1797.1	69454.4	17.1	36	177	4	142	1	35	0.1978	0.9725	0.022	0.7802	0.0055	0.1923	1.49	0.858	34.778
3	IMR90_Sum_2023-0125.xlsx	E05	IR	FS	IMR-90	367	187	714	1037	1343.5	3505	0	27000	41949	55752	34000000	0	28.43	107.99	244.97	1344.9	74262.4	17.39	43	295	64	260	8	35	0.1172	0.8038	0.1744	0.7084	0.0218	0.0954	2.2	0.902	10.137
3	HMVECL_Sum_2023-0125.xlsx	E06	IR	FS	HMVEC-L	119	179	525	690	985.5	1740	12303	30000	43483	60716	7600000	22.252	340.87	663.66	961.88	1746.5	69454.4	17.1	18	119	0	101	0	18	0.1513	1	0	0.8487	0	0.1513	1.56	0.935	38.739
3	IMR90_Sum_2023-0125.xlsx	E06	IR	FS	IMR-90	345	172	772	1046	1371	3235	0	25000	40369	55560	34000000	0	26.11	86.11	198.55	1201.4	74262.4	17.39	43	273	66	236	6	37	0.1246	0.7913	0.1913	0.6841	0.0174	0.1072	2.21	0.868	8.083
3	HMVECL_Sum_2023-0125.xlsx	E07	CTL	FS	HMVEC-L	205	167	378	443	531	1615	0	18000	3008000	6360000	17000000	0	15.66	27.9	41.26	238.83	34817.8	10.73	144	181	3	58	21	123	0.7024	0.8829	0.0146	0.2829	0.1024	0.6	1	64.708	1.629
3	IMR90_Sum_2023-0125.xlsx	E07	CTL	FS	IMR-90	269	175	414	475	563	1633	0	2800000	6003000	6973000	26000000	0	7.66	13.11	19.13	197.66	34217.4	15	259	111	7	3	151	108	0.9628	0.4126	0.026	0.0112	0.5613	0.4015	1.01	129.111	1.23
3	HMVECL_Sum_2023-0125.xlsx	E08	CTL	FS	HMVEC-L	192	169	382	459	560.5	1338	0	29000	2854500	6382750	11000000	0	8.26	15.11	26.1	302.16	34817.8	10.73	143	122	5	44	65	78	0.7448	0.6354	0.026	0.2292	0.3385	0.4062	1.04	61.406	0.882
3	IMR90_Sum_2023-0125.xlsx	E08	CTL	FS	IMR-90	238	168	399	459	517	1805	0	2200000	5142500	6334250	29000000	0	5.18	10.2	14.95	48.57	34217.4	15	230	59	4	4	175	55	0.9664	0.2479	0.0168	0.0168	0.7353	0.2311	0.97	110.604	0.957
3	HMVECL_Sum_2023-0125.xlsx	E09	CTL	FS	HMVEC-L	163	167	391.5	449	581.5	1387	0	18000	3078000	6353500	16000000	0	7.9	12.6	21.31	372.38	34817.8	10.73	113	97	11	39	55	58	0.6933	0.5951	0.0675	0.2393	0.3374	0.3558	1.01	66.214	0.735
3	IMR90_Sum_2023-0125.xlsx	E09	CTL	FS	IMR-90	215	172	407	467	545.5	1299	22.98	2700000	5782000	6703000	21000000	0	8.94	14.98	21.14	47.64	34217.4	15	211	106	1	3	108	103	0.9814	0.493	0.0047	0.014	0.5023	0.4791	0.99	124.358	1.406
3	HMVECL_Sum_2023-0125.xlsx	F04	IR	FS	HMVEC-L	140	177	527.5	628	953.25	2397	2337.4	38000	51376.5	78009.8	8000000	7.147	395.82	637.66	956.77	2232.6	69454.4	17.1	44	139	1	95	0	44	0.3143	0.9929	0.0071	0.6786	0	0.3143	1.42	1.105	37.222
3	IMR90_Sum_2023-0125.xlsx	F04	IR	FS	IMR-90	363	173	765.5	1027	1378.5	3650	0	23000	37668	53865.5	32000000	0	21.16	82.77	227.78	2571	74262.4	17.39	37	281	76	250	6	31	0.1019	0.7741	0.2094	0.6887	0.0165	0.0854	2.17	0.81	7.769
3	HMVECL_Sum_2023-0125.xlsx	F05	IR	FS	HMVEC-L	161	167	561	727	948	2340	5544.3	33000	50356	77751	16000000	0	425.54	662.26	870.12	2337	69454.4	17.1	52	160	1	108	0	52	0.323	0.9938	0.0062	0.6708	0	0.323	1.64	1.083	38.657
3	IMR90_Sum_2023-0125.xlsx	F05	IR	FS	IMR-90	410	184	754.5	1025	1299.5	2685	0	30000	48623.5	72365	66000000	0	30.23	110.23	252.85	1004.2	74262.4	17.39	95	335	61	254	14	81	0.2317	0.8171	0.1488	0.6195	0.0341	0.1976	2.17	1.046	10.347
3	HMVECL_Sum_2023-0125.xlsx	F06	IR	FS	HMVEC-L	156	177	553	772	1149.75	2474	18.31	24000	32861	54344.5	18000000	0	161.09	427.98	706.51	1687.5	69454.4	17.1	13	147	9	134	0	13	0.0833	0.9423	0.0577	0.859	0	0.0833	1.74	0.707	24.982
3	IMR90_Sum_2023-0125.xlsx	F06	IR	FS	IMR-90	307	167	714	997	1311	3749	0	38000	57812	82995.5	32000000	0	20.5	86.45	244.97	1292.8	74262.4	17.39	98	236	52	157	19	79	0.3192	0.7687	0.1694	0.5114	0.0619	0.2573	2.11	1.243	8.115
3	HMVECL_Sum_2023-0125.xlsx	F07	CTL	FS	HMVEC-L	229	163	388	449	553	1283	0	17000	3393000	6684000	17000000	0	12.23	24.97	39.6	690.4	34817.8	10.73	154	179	7	68	43	111	0.6725	0.7817	0.0306	0.2969	0.1878	0.4847	1.01	72.99	1.458
3	IMR90_Sum_2023-0125.xlsx	F07	CTL	FS	IMR-90	228	174	421	465	543	1436	0	4100000	6178000	7041500	23000000	0	6.25	10.28	17.54	101.1	34217.4	15	222	73	5	1	150	72	0.9737	0.3202	0.0219	0.0044	0.6579	0.3158	0.98	132.875	0.965
3	HMVECL_Sum_2023-0125.xlsx	F08	CTL	FS	HMVEC-L	299	172	377	455	560	1195	0	12000	3188000	6062000	25000000	0	7.36	18.12	32.01	400.05	34817.8	10.73	213	198	9	77	92	121	0.7124	0.6622	0.0301	0.2575	0.3077	0.4047	1.03	68.58	1.058
3	IMR90_Sum_2023-0125.xlsx	F08	CTL	FS	IMR-90	357	88	415	473	548	1379	0	3700000	5992000	6968000	21000000	0	2.78	6.8	11.66	58.51	34217.4	15	347	51	10	0	296	51	0.972	0.1429	0.028	0	0.8291	0.1429	1	128.875	0.638
3	HMVECL_Sum_2023-0125.xlsx	F09	CTL	FS	HMVEC-L	270	89	384.25	435.5	512	1320	0	17000	3021500	6111000	16000000	0	7.42	15.73	30.57	229.42	34817.8	10.73	193	175	16	61	79	114	0.7148	0.6481	0.0593	0.2259	0.2926	0.4222	0.98	64.999	0.918
3	IMR90_Sum_2023-0125.xlsx	F09	CTL	FS	IMR-90	474	168	426.25	485.5	575.5	1716	0	3600000	6052000	7001250	18000000	0	5.06	10.04	15.57	83.19	34217.4	15	465	127	6	3	341	124	0.981	0.2679	0.0127	0.0063	0.7194	0.2616	1.03	130.165	0.943
3	HMVECL_Sum_2023-0125.xlsx	G04	IR	FS	HMVEC-L	154	187	521.5	658	1038.75	2015	350.11	51000	71315	110650	13000000	13.548	313.24	597.73	813.48	1762.1	69454.4	17.1	83	153	1	70	0	83	0.539	0.9935	0.0065	0.4545	0	0.539	1.49	1.534	34.89
3	IMR90_Sum_2023-0125.xlsx	G04	IR	FS	IMR-90	390	171	746	1002	1295.25	3081	0	42000	63831	99418.2	42000000	0	26.91	95.64	229.13	1189.2	74262.4	17.39	161	309	60	169	21	140	0.4128	0.7923	0.1538	0.4333	0.0538	0.359	2.12	1.373	8.978
3	HMVECL_Sum_2023-0125.xlsx	G05	IR	FS	HMVEC-L	147	167	493.5	621	935	2382	296.25	46000	64786	100068	9900000	1.069	187.79	491.69	758.23	1409.6	69454.4	17.1	66	141	5	76	1	65	0.449	0.9592	0.034	0.517	0.0068	0.4422	1.4	1.394	28.701
3	IMR90_Sum_2023-0125.xlsx	G05	IR	FS	IMR-90	410	187	764.5	1008	1312	3183	0	25000	37203.5	54841.8	39000000	0	25.06	93.84	225.62	1491.1	74262.4	17.39	53	322	78	279	10	43	0.1293	0.7854	0.1902	0.6805	0.0244	0.1049	2.13	0.8	8.808
3	HMVECL_Sum_2023-0125.xlsx	G06	IR	FS	HMVEC-L	141	228	530	658	910	2481	136.08	25000	31657	47017	12000000	0.027	203.68	486.65	758.7	1314.5	69454.4	17.1	12	137	4	125	0	12	0.0851	0.9716	0.0284	0.8865	0	0.0851	1.49	0.681	28.407
3	IMR90_Sum_2023-0125.xlsx	G06	IR	FS	IMR-90	348	172	716.5	991.5	1267	3648	0	26000	42291	59535.2	28000000	0	16.7	74.82	178.06	922.87	74262.4	17.39	56	260	76	216	12	44	0.1609	0.7471	0.2184	0.6207	0.0345	0.1264	2.1	0.91	7.023
3	HMVECL_Sum_2023-0125.xlsx	G07	CTL	FS	HMVEC-L	247	167	382.5	447	542.5	1519	0	28000	3565000	6817500	18000000	0	6.7	15.19	29.53	175.42	34817.8	10.73	183	153	15	49	79	104	0.7409	0.6194	0.0607	0.1984	0.3198	0.4211	1.01	76.69	0.886
3	IMR90_Sum_2023-0125.xlsx	G07	CTL	FS	IMR-90	392	167	423	481.5	544	1254	0	3500000	6107500	7165250	15000000	0	7.61	13.75	20.66	96.13	34217.4	15	381	177	8	3	207	174	0.9719	0.4515	0.0204	0.0077	0.5281	0.4439	1.02	131.359	1.291
3	HMVECL_Sum_2023-0125.xlsx	G08	CTL	FS	HMVEC-L	401	167	367	417	492	1253	0	10000	3102000	6112000	18000000	0	5.58	12.71	23.97	173.73	34817.8	10.73	296	228	21	84	152	144	0.7382	0.5686	0.0524	0.2095	0.3791	0.3591	0.94	66.73	0.742
3	IMR90_Sum_2023-0125.xlsx	G08	CTL	FS	IMR-90	383	171	415	468	532	1489	0	3100000	6083000	7223500	23000000	0	3.52	7.26	12.19	76.76	34217.4	15	369	65	12	2	306	63	0.9634	0.1697	0.0313	0.0052	0.799	0.1645	0.99	130.832	0.681
3	HMVECL_Sum_2023-0125.xlsx	G09	CTL	FS	HMVEC-L	368	167	367	429	518.5	1534	0	6900	3064500	5874000	18000000	0	5.19	11.86	24.12	263.66	34817.8	10.73	264	193	20	84	155	109	0.7174	0.5245	0.0543	0.2283	0.4212	0.2962	0.97	65.924	0.692
3	IMR90_Sum_2023-0125.xlsx	G09	CTL	FS	IMR-90	428	167	418	476.5	560.75	1669	0	3600000	6057000	7043500	19000000	0	4.09	9.47	14.94	52.67	34217.4	15	415	105	13	0	310	105	0.9696	0.2453	0.0304	0	0.7243	0.2453	1.01	130.273	0.889
