# Supplementary material for: Senescent cell heterogeneity and responses to senolytic treatment are related to cell cycle status during senescence induction
Source: Aging (Albany NY). 2025 Aug 7;17(8):2063–78. doi: 10.18632/aging.206299 (PMC12422821; doi:10.18632/aging.206299)
Supplement: Supplementary Table 2 [file aging-17-8-206299-s003.xls]

## Sheet: Fig Sample Size Summary
Supplementary Table 2. For Fig3_sample size.
Cell line	Pairs	Serum	Legend	Phase	# of Single Cells	# of Wells	Cell line	Pairs	Serum	Legend	Phase	# of Single Cells	# of Wells
IMR90	p21 vs LaminB1	FS	CTL	Total	8859	5	HMVECL	p21 vs LaminB1	FS	CTL	Total	5056	5
				G1	5093						G1	3221
				G2	2107						G2	1075
			IR	Total	4453	5				IR	Total	1342	5
				G1	2053						G1	761
				G2	1506						G2	497
		SS	CTL	Total	13838	5			SS	CTL	Total	2870	5
				G1	11587						G1	2534
				G2	1371						G2	294
			IR	Total	4624	5				IR	Total	681	5
				G1	3932						G1	357
				G2	476						G2	184
	p21 vs HMGB1	FS	CTL	Total	6034	5		p21 vs HMGB1	FS	CTL	Total	3590	5
				G1	3330						G1	2291
				G2	1549						G2	801
			IR	Total	5151	5				IR	Total	1353	5
				G1	3695						G1	803
				G2	1273						G2	495
		SS	CTL	Total	13984	5			SS	CTL	Total	1679	5
				G1	11634						G1	1534
				G2	1315						G2	126
			IR	Total	4506	5				IR	Total	505	5
				G1	3860						G1	300
				G2	481						G2	178
	𝝲H2AX vs p21	FS	CTL	Total	9977	5		𝝲H2AX vs p21	FS	CTL	Total	5304	5
				G1	5715						G1	3352
				G2	2600						G2	1164
			IR	Total	5254	5				IR	Total	1597	5
				G1	3120						G1	976
				G2	1816						G2	565
		SS	CTL	Total	14189	5			SS	CTL	Total	1124	5
				G1	11722						G1	992
				G2	1498						G2	99
			IR	Total	3801	5				IR	Total	406	5
				G1	3205						G1	224
				G2	441						G2	150
	𝝲H2AX vs HMGB1	FS	CTL	Total	7430	5		𝝲H2AX vs HMGB1	FS	CTL	Total	2977	5
				G1	4169						G1	1802
				G2	1982						G2	704
			IR	Total	4704	5				IR	Total	1441	5
				G1	2694						G1	891
				G2	1577						G2	493
		SS	CTL	Total	13501	5			SS	CTL	Total	1586	5
				G1	11311						G1	1440
				G2	1294						G2	128
			IR	Total	3681	5				IR	Total	366	5
				G1	2693						G1	221
				G2	812						G2	126
	𝝲H2AX vs LaminB1	FS	CTL	Total	9668	5		𝝲H2AX vs LaminB1	FS	CTL	Total	4564	5
				G1	5469						G1	2813
				G2	2512						G2	1054
			IR	Total	4811	5				IR	Total	1423	5
				G1	1522						G1	846
				G2	2222						G2	535
		SS	CTL	Total	13574	5			SS	CTL	Total	1327	5
				G1	11052						G1	1197
				G2	1614						G2	105
			IR	Total	3870	5				IR	Total	406	5
				G1	3297						G1	235
				G2	471						G2	124
	Dapi	FS	CTL	Total	111302	54		Dapi	FS	CTL	Total	64391	54
				G1	65178						G1	40402
				G2	23933						G2	14491
			IR	Total	48996	54				IR	Total	19314	54
				G1	31228						G1	9619
				G2	13090						G2	8940
		SS	CTL	Total	157098	54			SS	CTL	Total	19268	54
				G1	130550						G1	16918
				G2	16852						G2	1843
			IR	Total	43867	54				IR	Total	8563	54
				G1	36777						G1	3981
				G2	5328						G2	3645
	𝝲H2AX	FS	CTL	Total	53936	27		𝝲H2AX	FS	CTL	Total	31043	27
				G1	31011						G1	19263
				G2	12020						G2	7156
			IR	Total	25136	27				IR	Total	9630	27
				G1	14589						G1	4853
				G2	7727						G2	4394
		SS	CTL	Total	75617	27			SS	CTL	Total	8134	27
				G1	62307						G1	7143
				G2	8373						G2	735
			IR	Total	20478	27				IR	Total	3762	27
				G1	16866						G1	1742
				G2	2777						G2	1773
	p21	FS	CTL	Total	53624	27		p21	FS	CTL	Total	30931	27
				G1	31698						G1	19400
				G2	11368						G2	7015
			IR	Total	23420	27				IR	Total	9003	27
				G1	16266						G1	4422
				G2	5302						G2	4235
		SS	CTL	Total	74024	27			SS	CTL	Total	10521	27
				G1	61589						G1	9234
				G2	8004						G2	1055
			IR	Total	22515	27				IR	Total	4590	27
				G1	19215						G1	2129
				G2	2411						G2	1781
	LaminB1	FS	CTL	Total	39296	18		LaminB1	FS	CTL	Total	22624	18
				G1	22919						G1	14048
				G2	8516						G2	5250
			IR	Total	15995	18				IR	Total	6464	18
				G1	8844						G1	3129
				G2	4943						G2	3062
		SS	CTL	Total	51848	18			SS	CTL	Total	6802	18
				G1	42898						G1	5994
				G2	5776						G2	654
			IR	Total	14394	18				IR	Total	2855	18
				G1	12206						G1	1274
				G2	1608						G2	1142
	HMGB1	FS	CTL	Total	30083	18		HMGB1	FS	CTL	Total	17196	18
				G1	17384						G1	10666
				G2	6473						G2	3894
			IR	Total	16298	18				IR	Total	5849	18
				G1	10303						G1	2987
				G2	4379						G2	2627
		SS	CTL	Total	53568	18			SS	CTL	Total	5567	18
				G1	44553						G1	4979
				G2	5624						G2	477
			IR	Total	14830	18				IR	Total	2617	18
				G1	12088						G1	1218
				G2	2094						G2	1167
