# Supplementary material for: Senescent cell heterogeneity and responses to senolytic treatment are related to cell cycle status during senescence induction
Source: Aging (Albany NY). 2025 Aug 7;17(8):2063–78. doi: 10.18632/aging.206299 (PMC12422821; doi:10.18632/aging.206299)
Supplement: Supplementary Table 4 [file aging-17-8-206299-s005.xls]

## Sheet: IL6_DNA-content
Supplementary Table 4. For Fig5_functional-comparison_IL6_DNA-content.
Dataset	Well	cell_ID	Nuclear_Area	DAPI	Condition	ABT263	Dead_Cells_Thr	G1_G2_Thr	Too_Large_Cells_Thr
FN048.01	B11	OBJ1	668	7526000	CTL	0.11	4000000	11000000	23000000
FN048.01	B11	OBJ2	691	5322000	CTL	0.11	4000000	11000000	23000000
FN048.01	B11	OBJ3	697	6893000	CTL	0.11	4000000	11000000	23000000
FN048.01	B11	OBJ4	1081	6968000	CTL	0.11	4000000	11000000	23000000
FN048.01	B11	OBJ5	767	6688000	CTL	0.11	4000000	11000000	23000000
FN048.01	B11	OBJ6	617	23470000	CTL	0.11	4000000	11000000	23000000
FN048.01	B11	OBJ7	388	6436000	CTL	0.11	4000000	11000000	23000000
FN048.01	B11	OBJ8	584	6360000	CTL	0.11	4000000	11000000	23000000
FN048.01	B11	OBJ9	602	4079000	CTL	0.11	4000000	11000000	23000000
FN048.01	B11	OBJ10	1518	40050000	CTL	0.11	4000000	11000000	23000000
FN048.01	B11	OBJ11	532	9462000	CTL	0.11	4000000	11000000	23000000
FN048.01	B11	OBJ12	352	4706000	CTL	0.11	4000000	11000000	23000000
FN048.01	B11	OBJ13	393	5032000	CTL	0.11	4000000	11000000	23000000
FN048.01	B11	OBJ14	914	7085000	CTL	0.11	4000000	11000000	23000000
FN048.01	B11	OBJ15	1315	13880000	CTL	0.11	4000000	11000000	23000000
FN048.01	B11	OBJ16	781	6568000	CTL	0.11	4000000	11000000	23000000
FN048.01	B11	OBJ17	603	7243000	CTL	0.11	4000000	11000000	23000000
FN048.01	B11	OBJ18	540	10830000	CTL	0.11	4000000	11000000	23000000
FN048.01	B11	OBJ19	632	6754000	CTL	0.11	4000000	11000000	23000000
FN048.01	B11	OBJ20	1245	45620000	CTL	0.11	4000000	11000000	23000000
FN048.01	B11	OBJ21	791	7082000	CTL	0.11	4000000	11000000	23000000
FN048.01	B11	OBJ22	805	7530000	CTL	0.11	4000000	11000000	23000000
FN048.01	B11	OBJ23	599	6326000	CTL	0.11	4000000	11000000	23000000
FN048.01	B11	OBJ24	421	5592000	CTL	0.11	4000000	11000000	23000000
FN048.01	B11	OBJ25	1171	15710000	CTL	0.11	4000000	11000000	23000000
FN048.01	B11	OBJ26	1551	15380000	CTL	0.11	4000000	11000000	23000000
FN048.01	B11	OBJ27	392	6228000	CTL	0.11	4000000	11000000	23000000
FN048.01	B11	OBJ28	324	5340000	CTL	0.11	4000000	11000000	23000000
FN048.01	B11	OBJ29	675	15280000	CTL	0.11	4000000	11000000	23000000
FN048.01	B11	OBJ30	363	6755000	CTL	0.11	4000000	11000000	23000000
FN048.01	B11	OBJ31	590	13230000	CTL	0.11	4000000	11000000	23000000
FN048.01	B11	OBJ32	541	6974000	CTL	0.11	4000000	11000000	23000000
FN048.01	B11	OBJ33	396	7717000	CTL	0.11	4000000	11000000	23000000
FN048.01	B11	OBJ34	783	8067000	CTL	0.11	4000000	11000000	23000000
FN048.01	B11	OBJ35	357	5335000	CTL	0.11	4000000	11000000	23000000
FN048.01	B11	OBJ36	544	6907000	CTL	0.11	4000000	11000000	23000000
FN048.01	B11	OBJ37	957	13820000	CTL	0.11	4000000	11000000	23000000
FN048.01	B11	OBJ38	1070	16260000	CTL	0.11	4000000	11000000	23000000
FN048.01	B11	OBJ39	150	520100	CTL	0.11	4000000	11000000	23000000
FN048.01	B11	OBJ40	1188	18390000	CTL	0.11	4000000	11000000	23000000
FN048.01	B11	OBJ41	799	7792000	CTL	0.11	4000000	11000000	23000000
FN048.01	B11	OBJ42	721	11700000	CTL	0.11	4000000	11000000	23000000
FN048.01	B11	OBJ43	628	6467000	CTL	0.11	4000000	11000000	23000000
FN048.01	B11	OBJ44	742	11600000	CTL	0.11	4000000	11000000	23000000
FN048.01	B11	OBJ45	514	7384000	CTL	0.11	4000000	11000000	23000000
FN048.01	B11	OBJ46	1238	20190000	CTL	0.11	4000000	11000000	23000000
FN048.01	B11	OBJ47	652	8228000	CTL	0.11	4000000	11000000	23000000
FN048.01	B11	OBJ48	813	7901000	CTL	0.11	4000000	11000000	23000000
FN048.01	B11	OBJ49	560	12880000	CTL	0.11	4000000	11000000	23000000
FN048.01	B11	OBJ50	149	771900	CTL	0.11	4000000	11000000	23000000
FN048.01	B11	OBJ51	822	8276000	CTL	0.11	4000000	11000000	23000000
FN048.01	B11	OBJ52	643	7222000	CTL	0.11	4000000	11000000	23000000
FN048.01	B11	OBJ53	634	8089000	CTL	0.11	4000000	11000000	23000000
FN048.01	B11	OBJ54	725	13450000	CTL	0.11	4000000	11000000	23000000
FN048.01	B11	OBJ55	541	7191000	CTL	0.11	4000000	11000000	23000000
FN048.01	B11	OBJ56	798	7429000	CTL	0.11	4000000	11000000	23000000
FN048.01	B11	OBJ57	758	8495000	CTL	0.11	4000000	11000000	23000000
FN048.01	B11	OBJ58	768	8193000	CTL	0.11	4000000	11000000	23000000
FN048.01	B11	OBJ59	675	10030000	CTL	0.11	4000000	11000000	23000000
FN048.01	B11	OBJ60	836	8355000	CTL	0.11	4000000	11000000	23000000
FN048.01	B11	OBJ61	861	12580000	CTL	0.11	4000000	11000000	23000000
FN048.01	B11	OBJ62	654	6184000	CTL	0.11	4000000	11000000	23000000
FN048.01	B11	OBJ63	753	7140000	CTL	0.11	4000000	11000000	23000000
FN048.01	B11	OBJ64	788	7561000	CTL	0.11	4000000	11000000	23000000
FN048.01	B11	OBJ65	177	13190000	CTL	0.11	4000000	11000000	23000000
FN048.01	B11	OBJ66	679	6823000	CTL	0.11	4000000	11000000	23000000
FN048.01	B11	OBJ67	763	7160000	CTL	0.11	4000000	11000000	23000000
FN048.01	B11	OBJ68	767	7351000	CTL	0.11	4000000	11000000	23000000
FN048.01	B11	OBJ69	970	14760000	CTL	0.11	4000000	11000000	23000000
FN048.01	B11	OBJ70	515	6295000	CTL	0.11	4000000	11000000	23000000
FN048.01	B11	OBJ71	621	6662000	CTL	0.11	4000000	11000000	23000000
FN048.01	B11	OBJ72	875	7749000	CTL	0.11	4000000	11000000	23000000
FN048.01	B11	OBJ73	670	7292000	CTL	0.11	4000000	11000000	23000000
FN048.01	B11	OBJ74	765	7269000	CTL	0.11	4000000	11000000	23000000
FN048.01	B11	OBJ75	823	7857000	CTL	0.11	4000000	11000000	23000000
FN048.01	B11	OBJ76	929	8291000	CTL	0.11	4000000	11000000	23000000
FN048.01	B11	OBJ77	167	5433000	CTL	0.11	4000000	11000000	23000000
FN048.01	B11	OBJ78	488	8641000	CTL	0.11	4000000	11000000	23000000
FN048.01	B11	OBJ79	834	8810000	CTL	0.11	4000000	11000000	23000000
FN048.01	B11	OBJ80	153	6303000	CTL	0.11	4000000	11000000	23000000
FN048.01	B11	OBJ81	796	8868000	CTL	0.11	4000000	11000000	23000000
FN048.01	B11	OBJ82	690	7896000	CTL	0.11	4000000	11000000	23000000
FN048.01	B11	OBJ83	695	7790000	CTL	0.11	4000000	11000000	23000000
FN048.01	B11	OBJ84	492	9980000	CTL	0.11	4000000	11000000	23000000
FN048.01	B11	OBJ85	982	8441000	CTL	0.11	4000000	11000000	23000000
FN048.01	B11	OBJ86	1448	19310000	CTL	0.11	4000000	11000000	23000000
FN048.01	B11	OBJ87	1408	16100000	CTL	0.11	4000000	11000000	23000000
FN048.01	B11	OBJ88	366	6320000	CTL	0.11	4000000	11000000	23000000
FN048.01	B11	OBJ89	404	6646000	CTL	0.11	4000000	11000000	23000000
FN048.01	B11	OBJ90	166	1439000	CTL	0.11	4000000	11000000	23000000
FN048.01	B11	OBJ91	556	10710000	CTL	0.11	4000000	11000000	23000000
FN048.01	B11	OBJ92	394	7130000	CTL	0.11	4000000	11000000	23000000
FN048.01	B11	OBJ93	519	10880000	CTL	0.11	4000000	11000000	23000000
FN048.01	B11	OBJ94	586	10980000	CTL	0.11	4000000	11000000	23000000
FN048.01	B11	OBJ95	1134	13460000	CTL	0.11	4000000	11000000	23000000
FN048.01	B11	OBJ96	810	12360000	CTL	0.11	4000000	11000000	23000000
FN048.01	B11	OBJ97	823	6450000	CTL	0.11	4000000	11000000	23000000
FN048.01	B11	OBJ98	574	9635000	CTL	0.11	4000000	11000000	23000000
FN048.01	B11	OBJ99	1129	15180000	CTL	0.11	4000000	11000000	23000000
FN048.01	B11	OBJ100	1339	15410000	CTL	0.11	4000000	11000000	23000000
FN048.01	B11	OBJ101	540	12340000	CTL	0.11	4000000	11000000	23000000
FN048.01	B11	OBJ102	759	6798000	CTL	0.11	4000000	11000000	23000000
FN048.01	B11	OBJ103	394	5639000	CTL	0.11	4000000	11000000	23000000
FN048.01	B11	OBJ104	406	5351000	CTL	0.11	4000000	11000000	23000000
FN048.01	B11	OBJ105	1181	15570000	CTL	0.11	4000000	11000000	23000000
FN048.01	B11	OBJ106	878	7573000	CTL	0.11	4000000	11000000	23000000
FN048.01	B11	OBJ107	522	7844000	CTL	0.11	4000000	11000000	23000000
FN048.01	B11	OBJ108	414	5257000	CTL	0.11	4000000	11000000	23000000
FN048.01	B11	OBJ109	1526	16540000	CTL	0.11	4000000	11000000	23000000
FN048.01	B11	OBJ110	884	8111000	CTL	0.11	4000000	11000000	23000000
FN048.01	B11	OBJ111	1635	17950000	CTL	0.11	4000000	11000000	23000000
FN048.01	B11	OBJ112	904	19350000	CTL	0.11	4000000	11000000	23000000
FN048.01	B11	OBJ113	158	5592000	CTL	0.11	4000000	11000000	23000000
FN048.01	B11	OBJ114	660	14110000	CTL	0.11	4000000	11000000	23000000
FN048.01	B11	OBJ115	159	6381000	CTL	0.11	4000000	11000000	23000000
FN048.01	B11	OBJ116	805	8475000	CTL	0.11	4000000	11000000	23000000
FN048.01	B11	OBJ117	531	13040000	CTL	0.11	4000000	11000000	23000000
FN048.01	B11	OBJ118	791	8053000	CTL	0.11	4000000	11000000	23000000
FN048.01	B11	OBJ119	1418	17530000	CTL	0.11	4000000	11000000	23000000
FN048.01	B11	OBJ120	596	13040000	CTL	0.11	4000000	11000000	23000000
FN048.01	B11	OBJ121	1556	17210000	CTL	0.11	4000000	11000000	23000000
FN048.01	B11	OBJ122	355	5397000	CTL	0.11	4000000	11000000	23000000
FN048.01	B11	OBJ123	504	9599000	CTL	0.11	4000000	11000000	23000000
FN048.01	B11	OBJ124	175	6602000	CTL	0.11	4000000	11000000	23000000
FN048.01	B11	OBJ125	711	7107000	CTL	0.11	4000000	11000000	23000000
FN048.01	B11	OBJ126	1172	17220000	CTL	0.11	4000000	11000000	23000000
FN048.01	B11	OBJ127	276	5199000	CTL	0.11	4000000	11000000	23000000
FN048.01	B11	OBJ128	258	5358000	CTL	0.11	4000000	11000000	23000000
FN048.01	B11	OBJ129	878	8268000	CTL	0.11	4000000	11000000	23000000
FN048.01	B11	OBJ130	432	6069000	CTL	0.11	4000000	11000000	23000000
FN048.01	B11	OBJ131	717	6363000	CTL	0.11	4000000	11000000	23000000
FN048.01	B11	OBJ132	507	12090000	CTL	0.11	4000000	11000000	23000000
FN048.01	B11	OBJ133	505	7475000	CTL	0.11	4000000	11000000	23000000
FN048.01	B11	OBJ134	173	7123000	CTL	0.11	4000000	11000000	23000000
FN048.01	B11	OBJ135	818	14590000	CTL	0.11	4000000	11000000	23000000
FN048.01	B11	OBJ136	731	8556000	CTL	0.11	4000000	11000000	23000000
FN048.01	B11	OBJ137	1224	15510000	CTL	0.11	4000000	11000000	23000000
FN048.01	B11	OBJ138	648	12420000	CTL	0.11	4000000	11000000	23000000
FN048.01	B11	OBJ139	517	13040000	CTL	0.11	4000000	11000000	23000000
FN048.01	B11	OBJ140	359	4912000	CTL	0.11	4000000	11000000	23000000
FN048.01	B11	OBJ141	363	5351000	CTL	0.11	4000000	11000000	23000000
FN048.01	B11	OBJ142	220	11750000	CTL	0.11	4000000	11000000	23000000
FN048.01	B11	OBJ143	659	14130000	CTL	0.11	4000000	11000000	23000000
FN048.01	B11	OBJ144	178	12750000	CTL	0.11	4000000	11000000	23000000
FN048.01	B11	OBJ145	395	5485000	CTL	0.11	4000000	11000000	23000000
FN048.01	B11	OBJ146	548	7879000	CTL	0.11	4000000	11000000	23000000
FN048.01	B11	OBJ147	772	8570000	CTL	0.11	4000000	11000000	23000000
FN048.01	B11	OBJ148	435	5870000	CTL	0.11	4000000	11000000	23000000
FN048.01	B11	OBJ149	171	12580000	CTL	0.11	4000000	11000000	23000000
FN048.01	B11	OBJ150	1076	32600000	CTL	0.11	4000000	11000000	23000000
FN048.01	B11	OBJ151	466	11050000	CTL	0.11	4000000	11000000	23000000
FN048.01	B11	OBJ152	739	8377000	CTL	0.11	4000000	11000000	23000000
FN048.01	B11	OBJ153	888	8734000	CTL	0.11	4000000	11000000	23000000
FN048.01	B11	OBJ154	472	11450000	CTL	0.11	4000000	11000000	23000000
FN048.01	B11	OBJ155	831	7372000	CTL	0.11	4000000	11000000	23000000
FN048.01	B11	OBJ156	579	12040000	CTL	0.11	4000000	11000000	23000000
FN048.01	B11	OBJ157	518	13450000	CTL	0.11	4000000	11000000	23000000
FN048.01	B11	OBJ158	442	8652000	CTL	0.11	4000000	11000000	23000000
FN048.01	B11	OBJ159	420	6787000	CTL	0.11	4000000	11000000	23000000
FN048.01	B11	OBJ160	556	10970000	CTL	0.11	4000000	11000000	23000000
FN048.01	B11	OBJ161	489	7313000	CTL	0.11	4000000	11000000	23000000
FN048.01	B11	OBJ162	402	6194000	CTL	0.11	4000000	11000000	23000000
FN048.01	B11	OBJ163	648	6504000	CTL	0.11	4000000	11000000	23000000
FN048.01	B11	OBJ164	359	5371000	CTL	0.11	4000000	11000000	23000000
FN048.01	B11	OBJ165	301	5075000	CTL	0.11	4000000	11000000	23000000
FN048.01	B11	OBJ166	836	15500000	CTL	0.11	4000000	11000000	23000000
FN048.01	B11	OBJ167	498	11030000	CTL	0.11	4000000	11000000	23000000
FN048.01	B11	OBJ168	382	5664000	CTL	0.11	4000000	11000000	23000000
FN048.01	B11	OBJ169	762	8107000	CTL	0.11	4000000	11000000	23000000
FN048.01	B11	OBJ170	1150	15760000	CTL	0.11	4000000	11000000	23000000
FN048.01	B11	OBJ171	618	6748000	CTL	0.11	4000000	11000000	23000000
FN048.01	B11	OBJ172	381	5619000	CTL	0.11	4000000	11000000	23000000
FN048.01	B11	OBJ173	1298	15440000	CTL	0.11	4000000	11000000	23000000
FN048.01	B11	OBJ174	658	7689000	CTL	0.11	4000000	11000000	23000000
FN048.01	B11	OBJ175	554	12140000	CTL	0.11	4000000	11000000	23000000
FN048.01	B11	OBJ176	545	6230000	CTL	0.11	4000000	11000000	23000000
FN048.01	B11	OBJ177	668	6747000	CTL	0.11	4000000	11000000	23000000
FN048.01	B11	OBJ178	1553	30810000	CTL	0.11	4000000	11000000	23000000
FN048.01	B11	OBJ179	108	1081000	CTL	0.11	4000000	11000000	23000000
FN048.01	B11	OBJ180	285	5684000	CTL	0.11	4000000	11000000	23000000
FN048.01	B11	OBJ181	602	13970000	CTL	0.11	4000000	11000000	23000000
FN048.01	B11	OBJ182	481	6579000	CTL	0.11	4000000	11000000	23000000
FN048.01	B11	OBJ183	482	11290000	CTL	0.11	4000000	11000000	23000000
FN048.01	B11	OBJ184	593	6991000	CTL	0.11	4000000	11000000	23000000
FN048.01	B11	OBJ185	674	7768000	CTL	0.11	4000000	11000000	23000000
FN048.01	B11	OBJ186	704	15080000	CTL	0.11	4000000	11000000	23000000
FN048.01	B11	OBJ187	334	6154000	CTL	0.11	4000000	11000000	23000000
FN048.01	B11	OBJ188	359	6463000	CTL	0.11	4000000	11000000	23000000
FN048.01	B11	OBJ189	676	7066000	CTL	0.11	4000000	11000000	23000000
FN048.01	B11	OBJ190	723	8802000	CTL	0.11	4000000	11000000	23000000
FN048.01	B11	OBJ191	326	5964000	CTL	0.11	4000000	11000000	23000000
FN048.01	B11	OBJ192	298	800600	CTL	0.11	4000000	11000000	23000000
FN048.01	B11	OBJ193	719	7993000	CTL	0.11	4000000	11000000	23000000
FN048.01	B11	OBJ194	472	13000000	CTL	0.11	4000000	11000000	23000000
FN048.01	B11	OBJ195	481	13480000	CTL	0.11	4000000	11000000	23000000
FN048.01	B11	OBJ196	613	7765000	CTL	0.11	4000000	11000000	23000000
FN048.01	B11	OBJ197	757	8846000	CTL	0.11	4000000	11000000	23000000
FN048.01	B11	OBJ198	565	7450000	CTL	0.11	4000000	11000000	23000000
FN048.01	B11	OBJ199	448	6991000	CTL	0.11	4000000	11000000	23000000
FN048.01	B11	OBJ200	323	6507000	CTL	0.11	4000000	11000000	23000000
FN048.01	B11	OBJ201	1638	21710000	CTL	0.11	4000000	11000000	23000000
FN048.01	B11	OBJ202	609	9178000	CTL	0.11	4000000	11000000	23000000
FN048.01	B11	OBJ203	829	9143000	CTL	0.11	4000000	11000000	23000000
FN048.01	B11	OBJ204	609	9138000	CTL	0.11	4000000	11000000	23000000
FN048.01	B11	OBJ205	421	6792000	CTL	0.11	4000000	11000000	23000000
FN048.01	B11	OBJ206	355	6484000	CTL	0.11	4000000	11000000	23000000
FN048.01	B11	OBJ207	709	6278000	CTL	0.11	4000000	11000000	23000000
FN048.01	B11	OBJ208	1041	21850000	CTL	0.11	4000000	11000000	23000000
FN048.01	B11	OBJ209	786	7515000	CTL	0.11	4000000	11000000	23000000
FN048.01	B11	OBJ210	934	12750000	CTL	0.11	4000000	11000000	23000000
FN048.01	B11	OBJ211	408	5575000	CTL	0.11	4000000	11000000	23000000
FN048.01	B11	OBJ212	646	6958000	CTL	0.11	4000000	11000000	23000000
FN048.01	B11	OBJ213	558	6718000	CTL	0.11	4000000	11000000	23000000
FN048.01	B11	OBJ214	575	6439000	CTL	0.11	4000000	11000000	23000000
FN048.01	B11	OBJ215	583	6732000	CTL	0.11	4000000	11000000	23000000
FN048.01	B11	OBJ216	1277	15450000	CTL	0.11	4000000	11000000	23000000
FN048.01	B11	OBJ217	535	5057000	CTL	0.11	4000000	11000000	23000000
FN048.01	B11	OBJ218	362	5403000	CTL	0.11	4000000	11000000	23000000
FN048.01	B11	OBJ219	512	9451000	CTL	0.11	4000000	11000000	23000000
FN048.01	B11	OBJ220	716	8274000	CTL	0.11	4000000	11000000	23000000
FN048.01	B11	OBJ221	509	8615000	CTL	0.11	4000000	11000000	23000000
FN048.01	B11	OBJ222	643	11520000	CTL	0.11	4000000	11000000	23000000
FN048.01	B11	OBJ223	597	6711000	CTL	0.11	4000000	11000000	23000000
FN048.01	B11	OBJ224	557	10520000	CTL	0.11	4000000	11000000	23000000
FN048.01	B11	OBJ225	547	6643000	CTL	0.11	4000000	11000000	23000000
FN048.01	B11	OBJ226	483	6102000	CTL	0.11	4000000	11000000	23000000
FN048.01	B11	OBJ227	453	5947000	CTL	0.11	4000000	11000000	23000000
FN048.01	B11	OBJ228	420	5992000	CTL	0.11	4000000	11000000	23000000
FN048.01	B11	OBJ229	871	9953000	CTL	0.11	4000000	11000000	23000000
FN048.01	B11	OBJ230	914	8547000	CTL	0.11	4000000	11000000	23000000
FN048.01	B11	OBJ231	845	8210000	CTL	0.11	4000000	11000000	23000000
FN048.01	B11	OBJ232	450	13300000	CTL	0.11	4000000	11000000	23000000
FN048.01	B11	OBJ233	398	6840000	CTL	0.11	4000000	11000000	23000000
FN048.01	B11	OBJ234	728	13530000	CTL	0.11	4000000	11000000	23000000
FN048.01	B11	OBJ235	182	10520000	CTL	0.11	4000000	11000000	23000000
FN048.01	B11	OBJ236	530	11280000	CTL	0.11	4000000	11000000	23000000
FN048.01	B11	OBJ237	498	6589000	CTL	0.11	4000000	11000000	23000000
FN048.01	B11	OBJ238	746	8853000	CTL	0.11	4000000	11000000	23000000
FN048.01	B11	OBJ239	305	5676000	CTL	0.11	4000000	11000000	23000000
FN048.01	B11	OBJ240	449	10610000	CTL	0.11	4000000	11000000	23000000
FN048.01	B11	OBJ241	358	5961000	CTL	0.11	4000000	11000000	23000000
FN048.01	B11	OBJ242	476	9301000	CTL	0.11	4000000	11000000	23000000
FN048.01	B11	OBJ243	390	10190000	CTL	0.11	4000000	11000000	23000000
FN048.01	B11	OBJ244	705	13480000	CTL	0.11	4000000	11000000	23000000
FN048.01	B11	OBJ245	240	5105000	CTL	0.11	4000000	11000000	23000000
FN048.01	B11	OBJ246	899	8625000	CTL	0.11	4000000	11000000	23000000
FN048.01	B11	OBJ247	338	6244000	CTL	0.11	4000000	11000000	23000000
FN048.01	B11	OBJ248	573	14720000	CTL	0.11	4000000	11000000	23000000
FN048.01	B11	OBJ249	812	8889000	CTL	0.11	4000000	11000000	23000000
FN048.01	B11	OBJ250	812	10500000	CTL	0.11	4000000	11000000	23000000
FN048.01	B11	OBJ251	849	9383000	CTL	0.11	4000000	11000000	23000000
FN048.01	B11	OBJ252	889	15860000	CTL	0.11	4000000	11000000	23000000
FN048.01	B11	OBJ253	486	1274000	CTL	0.11	4000000	11000000	23000000
FN048.01	B11	OBJ254	131	1911000	CTL	0.11	4000000	11000000	23000000
FN048.01	B10	OBJ1	776	6174000	CTL	0.11	4000000	11000000	23000000
FN048.01	B10	OBJ2	675	9504000	CTL	0.11	4000000	11000000	23000000
FN048.01	B10	OBJ3	649	6142000	CTL	0.11	4000000	11000000	23000000
FN048.01	B10	OBJ4	670	5438000	CTL	0.11	4000000	11000000	23000000
FN048.01	B10	OBJ5	869	5925000	CTL	0.11	4000000	11000000	23000000
FN048.01	B10	OBJ6	944	7077000	CTL	0.11	4000000	11000000	23000000
FN048.01	B10	OBJ7	684	11300000	CTL	0.11	4000000	11000000	23000000
FN048.01	B10	OBJ8	769	12410000	CTL	0.11	4000000	11000000	23000000
FN048.01	B10	OBJ9	1044	14540000	CTL	0.11	4000000	11000000	23000000
FN048.01	B10	OBJ10	718	7037000	CTL	0.11	4000000	11000000	23000000
FN048.01	B10	OBJ11	593	12840000	CTL	0.11	4000000	11000000	23000000
FN048.01	B10	OBJ12	678	6823000	CTL	0.11	4000000	11000000	23000000
FN048.01	B10	OBJ13	1123	41000000	CTL	0.11	4000000	11000000	23000000
FN048.01	B10	OBJ14	1036	20470000	CTL	0.11	4000000	11000000	23000000
FN048.01	B10	OBJ15	852	7265000	CTL	0.11	4000000	11000000	23000000
FN048.01	B10	OBJ16	521	6792000	CTL	0.11	4000000	11000000	23000000
FN048.01	B10	OBJ17	561	6572000	CTL	0.11	4000000	11000000	23000000
FN048.01	B10	OBJ18	570	6676000	CTL	0.11	4000000	11000000	23000000
FN048.01	B10	OBJ19	896	7570000	CTL	0.11	4000000	11000000	23000000
FN048.01	B10	OBJ20	781	7106000	CTL	0.11	4000000	11000000	23000000
FN048.01	B10	OBJ21	704	6370000	CTL	0.11	4000000	11000000	23000000
FN048.01	B10	OBJ22	901	7525000	CTL	0.11	4000000	11000000	23000000
FN048.01	B10	OBJ23	814	7650000	CTL	0.11	4000000	11000000	23000000
FN048.01	B10	OBJ24	308	4983000	CTL	0.11	4000000	11000000	23000000
FN048.01	B10	OBJ25	1262	15840000	CTL	0.11	4000000	11000000	23000000
FN048.01	B10	OBJ26	630	12080000	CTL	0.11	4000000	11000000	23000000
FN048.01	B10	OBJ27	655	6975000	CTL	0.11	4000000	11000000	23000000
FN048.01	B10	OBJ28	832	7146000	CTL	0.11	4000000	11000000	23000000
FN048.01	B10	OBJ29	467	9591000	CTL	0.11	4000000	11000000	23000000
FN048.01	B10	OBJ30	558	11770000	CTL	0.11	4000000	11000000	23000000
FN048.01	B10	OBJ31	400	6083000	CTL	0.11	4000000	11000000	23000000
FN048.01	B10	OBJ32	440	6481000	CTL	0.11	4000000	11000000	23000000
FN048.01	B10	OBJ33	932	13070000	CTL	0.11	4000000	11000000	23000000
FN048.01	B10	OBJ34	748	6975000	CTL	0.11	4000000	11000000	23000000
FN048.01	B10	OBJ35	500	11640000	CTL	0.11	4000000	11000000	23000000
FN048.01	B10	OBJ36	1113	14750000	CTL	0.11	4000000	11000000	23000000
FN048.01	B10	OBJ37	704	6971000	CTL	0.11	4000000	11000000	23000000
FN048.01	B10	OBJ38	545	6303000	CTL	0.11	4000000	11000000	23000000
FN048.01	B10	OBJ39	951	16440000	CTL	0.11	4000000	11000000	23000000
FN048.01	B10	OBJ40	1338	15570000	CTL	0.11	4000000	11000000	23000000
FN048.01	B10	OBJ41	517	11910000	CTL	0.11	4000000	11000000	23000000
FN048.01	B10	OBJ42	792	7594000	CTL	0.11	4000000	11000000	23000000
FN048.01	B10	OBJ43	422	5958000	CTL	0.11	4000000	11000000	23000000
FN048.01	B10	OBJ44	906	14240000	CTL	0.11	4000000	11000000	23000000
FN048.01	B10	OBJ45	835	6833000	CTL	0.11	4000000	11000000	23000000
FN048.01	B10	OBJ46	639	12910000	CTL	0.11	4000000	11000000	23000000
FN048.01	B10	OBJ47	758	7074000	CTL	0.11	4000000	11000000	23000000
FN048.01	B10	OBJ48	1078	9408000	CTL	0.11	4000000	11000000	23000000
FN048.01	B10	OBJ49	1004	24640000	CTL	0.11	4000000	11000000	23000000
FN048.01	B10	OBJ50	481	9812000	CTL	0.11	4000000	11000000	23000000
FN048.01	B10	OBJ51	770	8035000	CTL	0.11	4000000	11000000	23000000
FN048.01	B10	OBJ52	764	7850000	CTL	0.11	4000000	11000000	23000000
FN048.01	B10	OBJ53	419	6232000	CTL	0.11	4000000	11000000	23000000
FN048.01	B10	OBJ54	542	9321000	CTL	0.11	4000000	11000000	23000000
FN048.01	B10	OBJ55	1308	18260000	CTL	0.11	4000000	11000000	23000000
FN048.01	B10	OBJ56	858	20270000	CTL	0.11	4000000	11000000	23000000
FN048.01	B10	OBJ57	352	5502000	CTL	0.11	4000000	11000000	23000000
FN048.01	B10	OBJ58	284	5876000	CTL	0.11	4000000	11000000	23000000
FN048.01	B10	OBJ59	149	444000	CTL	0.11	4000000	11000000	23000000
FN048.01	B10	OBJ60	694	7004000	CTL	0.11	4000000	11000000	23000000
FN048.01	B10	OBJ61	658	7224000	CTL	0.11	4000000	11000000	23000000
FN048.01	B10	OBJ62	840	7771000	CTL	0.11	4000000	11000000	23000000
FN048.01	B10	OBJ63	637	7560000	CTL	0.11	4000000	11000000	23000000
FN048.01	B10	OBJ64	1293	19000000	CTL	0.11	4000000	11000000	23000000
FN048.01	B10	OBJ65	544	9159000	CTL	0.11	4000000	11000000	23000000
FN048.01	B10	OBJ66	731	12090000	CTL	0.11	4000000	11000000	23000000
FN048.01	B10	OBJ67	423	9382000	CTL	0.11	4000000	11000000	23000000
FN048.01	B10	OBJ68	743	8335000	CTL	0.11	4000000	11000000	23000000
FN048.01	B10	OBJ69	685	7935000	CTL	0.11	4000000	11000000	23000000
FN048.01	B10	OBJ70	159	10610000	CTL	0.11	4000000	11000000	23000000
FN048.01	B10	OBJ71	583	11990000	CTL	0.11	4000000	11000000	23000000
FN048.01	B10	OBJ72	889	7727000	CTL	0.11	4000000	11000000	23000000
FN048.01	B10	OBJ73	630	6996000	CTL	0.11	4000000	11000000	23000000
FN048.01	B10	OBJ74	492	6543000	CTL	0.11	4000000	11000000	23000000
FN048.01	B10	OBJ75	516	11070000	CTL	0.11	4000000	11000000	23000000
FN048.01	B10	OBJ76	821	18590000	CTL	0.11	4000000	11000000	23000000
FN048.01	B10	OBJ77	350	5402000	CTL	0.11	4000000	11000000	23000000
FN048.01	B10	OBJ78	725	6434000	CTL	0.11	4000000	11000000	23000000
FN048.01	B10	OBJ79	635	6603000	CTL	0.11	4000000	11000000	23000000
FN048.01	B10	OBJ80	550	8003000	CTL	0.11	4000000	11000000	23000000
FN048.01	B10	OBJ81	498	9185000	CTL	0.11	4000000	11000000	23000000
FN048.01	B10	OBJ82	585	6490000	CTL	0.11	4000000	11000000	23000000
FN048.01	B10	OBJ83	539	10500000	CTL	0.11	4000000	11000000	23000000
FN048.01	B10	OBJ84	650	6803000	CTL	0.11	4000000	11000000	23000000
FN048.01	B10	OBJ85	499	10390000	CTL	0.11	4000000	11000000	23000000
FN048.01	B10	OBJ86	426	6699000	CTL	0.11	4000000	11000000	23000000
FN048.01	B10	OBJ87	464	10410000	CTL	0.11	4000000	11000000	23000000
FN048.01	B10	OBJ88	799	6513000	CTL	0.11	4000000	11000000	23000000
FN048.01	B10	OBJ89	778	6948000	CTL	0.11	4000000	11000000	23000000
FN048.01	B10	OBJ90	502	7584000	CTL	0.11	4000000	11000000	23000000
FN048.01	B10	OBJ91	318	4299000	CTL	0.11	4000000	11000000	23000000
FN048.01	B10	OBJ92	787	7141000	CTL	0.11	4000000	11000000	23000000
FN048.01	B10	OBJ93	342	4732000	CTL	0.11	4000000	11000000	23000000
FN048.01	B10	OBJ94	412	5042000	CTL	0.11	4000000	11000000	23000000
FN048.01	B10	OBJ95	879	7477000	CTL	0.11	4000000	11000000	23000000
FN048.01	B10	OBJ96	530	12180000	CTL	0.11	4000000	11000000	23000000
FN048.01	B10	OBJ97	513	8242000	CTL	0.11	4000000	11000000	23000000
FN048.01	B10	OBJ98	370	4946000	CTL	0.11	4000000	11000000	23000000
FN048.01	B10	OBJ99	944	8339000	CTL	0.11	4000000	11000000	23000000
FN048.01	B10	OBJ100	595	6516000	CTL	0.11	4000000	11000000	23000000
FN048.01	B10	OBJ101	432	6221000	CTL	0.11	4000000	11000000	23000000
FN048.01	B10	OBJ102	607	11940000	CTL	0.11	4000000	11000000	23000000
FN048.01	B10	OBJ103	781	7184000	CTL	0.11	4000000	11000000	23000000
FN048.01	B10	OBJ104	557	11420000	CTL	0.11	4000000	11000000	23000000
FN048.01	B10	OBJ105	267	4520000	CTL	0.11	4000000	11000000	23000000
FN048.01	B10	OBJ106	687	7053000	CTL	0.11	4000000	11000000	23000000
FN048.01	B10	OBJ107	424	10360000	CTL	0.11	4000000	11000000	23000000
FN048.01	B10	OBJ108	654	6961000	CTL	0.11	4000000	11000000	23000000
FN048.01	B10	OBJ109	178	1611000	CTL	0.11	4000000	11000000	23000000
FN048.01	B10	OBJ110	682	7580000	CTL	0.11	4000000	11000000	23000000
FN048.01	B10	OBJ111	686	24470000	CTL	0.11	4000000	11000000	23000000
FN048.01	B10	OBJ112	460	10530000	CTL	0.11	4000000	11000000	23000000
FN048.01	B10	OBJ113	602	13460000	CTL	0.11	4000000	11000000	23000000
FN048.01	B10	OBJ114	495	9057000	CTL	0.11	4000000	11000000	23000000
FN048.01	B10	OBJ115	836	8165000	CTL	0.11	4000000	11000000	23000000
FN048.01	B10	OBJ116	348	8313000	CTL	0.11	4000000	11000000	23000000
FN048.01	B10	OBJ117	829	7654000	CTL	0.11	4000000	11000000	23000000
FN048.01	B10	OBJ118	633	11070000	CTL	0.11	4000000	11000000	23000000
FN048.01	B10	OBJ119	681	14540000	CTL	0.11	4000000	11000000	23000000
FN048.01	B10	OBJ120	669	8005000	CTL	0.11	4000000	11000000	23000000
FN048.01	B10	OBJ121	534	12380000	CTL	0.11	4000000	11000000	23000000
FN048.01	B10	OBJ122	634	7635000	CTL	0.11	4000000	11000000	23000000
FN048.01	B10	OBJ123	1101	8606000	CTL	0.11	4000000	11000000	23000000
FN048.01	B10	OBJ124	619	12260000	CTL	0.11	4000000	11000000	23000000
FN048.01	B10	OBJ125	731	14030000	CTL	0.11	4000000	11000000	23000000
FN048.01	B10	OBJ126	1236	16530000	CTL	0.11	4000000	11000000	23000000
FN048.01	B10	OBJ127	1118	30180000	CTL	0.11	4000000	11000000	23000000
FN048.01	B10	OBJ128	846	13560000	CTL	0.11	4000000	11000000	23000000
FN048.01	B10	OBJ129	414	6400000	CTL	0.11	4000000	11000000	23000000
FN048.01	B10	OBJ130	710	24550000	CTL	0.11	4000000	11000000	23000000
FN048.01	B10	OBJ131	1213	9056000	CTL	0.11	4000000	11000000	23000000
FN048.01	B10	OBJ132	315	5438000	CTL	0.11	4000000	11000000	23000000
FN048.01	B10	OBJ133	613	13970000	CTL	0.11	4000000	11000000	23000000
FN048.01	B10	OBJ134	505	6814000	CTL	0.11	4000000	11000000	23000000
FN048.01	B10	OBJ135	671	7990000	CTL	0.11	4000000	11000000	23000000
FN048.01	B10	OBJ136	1217	17960000	CTL	0.11	4000000	11000000	23000000
FN048.01	B10	OBJ137	651	12560000	CTL	0.11	4000000	11000000	23000000
FN048.01	B10	OBJ138	750	8264000	CTL	0.11	4000000	11000000	23000000
FN048.01	B10	OBJ139	582	12500000	CTL	0.11	4000000	11000000	23000000
FN048.01	B10	OBJ140	518	13420000	CTL	0.11	4000000	11000000	23000000
FN048.01	B10	OBJ141	561	7679000	CTL	0.11	4000000	11000000	23000000
FN048.01	B10	OBJ142	315	5847000	CTL	0.11	4000000	11000000	23000000
FN048.01	B10	OBJ143	1023	16090000	CTL	0.11	4000000	11000000	23000000
FN048.01	B10	OBJ144	587	6360000	CTL	0.11	4000000	11000000	23000000
FN048.01	B10	OBJ145	706	8090000	CTL	0.11	4000000	11000000	23000000
FN048.01	B10	OBJ146	323	5699000	CTL	0.11	4000000	11000000	23000000
FN048.01	B10	OBJ147	646	7515000	CTL	0.11	4000000	11000000	23000000
FN048.01	B10	OBJ148	718	9616000	CTL	0.11	4000000	11000000	23000000
FN048.01	B10	OBJ149	528	7983000	CTL	0.11	4000000	11000000	23000000
FN048.01	B10	OBJ150	729	14800000	CTL	0.11	4000000	11000000	23000000
FN048.01	B10	OBJ151	587	9134000	CTL	0.11	4000000	11000000	23000000
FN048.01	B10	OBJ152	365	6280000	CTL	0.11	4000000	11000000	23000000
FN048.01	B10	OBJ153	916	14630000	CTL	0.11	4000000	11000000	23000000
FN048.01	B10	OBJ154	908	25230000	CTL	0.11	4000000	11000000	23000000
FN048.01	B10	OBJ155	1533	15170000	CTL	0.11	4000000	11000000	23000000
FN048.01	B10	OBJ156	450	31750000	CTL	0.11	4000000	11000000	23000000
FN048.01	B10	OBJ157	649	6439000	CTL	0.11	4000000	11000000	23000000
FN048.01	B10	OBJ158	441	4740000	CTL	0.11	4000000	11000000	23000000
FN048.01	B10	OBJ159	796	11500000	CTL	0.11	4000000	11000000	23000000
FN048.01	B10	OBJ160	603	6636000	CTL	0.11	4000000	11000000	23000000
FN048.01	B10	OBJ161	328	4601000	CTL	0.11	4000000	11000000	23000000
FN048.01	B10	OBJ162	1566	51370000	CTL	0.11	4000000	11000000	23000000
FN048.01	B10	OBJ163	911	12890000	CTL	0.11	4000000	11000000	23000000
FN048.01	B10	OBJ164	504	8020000	CTL	0.11	4000000	11000000	23000000
FN048.01	B10	OBJ165	532	12280000	CTL	0.11	4000000	11000000	23000000
FN048.01	B10	OBJ166	440	5180000	CTL	0.11	4000000	11000000	23000000
FN048.01	B10	OBJ167	1846	58990000	CTL	0.11	4000000	11000000	23000000
FN048.01	B10	OBJ168	493	5181000	CTL	0.11	4000000	11000000	23000000
FN048.01	B10	OBJ169	615	6847000	CTL	0.11	4000000	11000000	23000000
FN048.01	B10	OBJ170	657	6768000	CTL	0.11	4000000	11000000	23000000
FN048.01	B10	OBJ171	817	12770000	CTL	0.11	4000000	11000000	23000000
FN048.01	B10	OBJ172	390	4753000	CTL	0.11	4000000	11000000	23000000
FN048.01	B10	OBJ173	836	13390000	CTL	0.11	4000000	11000000	23000000
FN048.01	B10	OBJ174	969	14330000	CTL	0.11	4000000	11000000	23000000
FN048.01	B10	OBJ175	750	7064000	CTL	0.11	4000000	11000000	23000000
FN048.01	B10	OBJ176	403	5202000	CTL	0.11	4000000	11000000	23000000
FN048.01	B10	OBJ177	691	6961000	CTL	0.11	4000000	11000000	23000000
FN048.01	B10	OBJ178	344	4978000	CTL	0.11	4000000	11000000	23000000
FN048.01	B10	OBJ179	1238	17270000	CTL	0.11	4000000	11000000	23000000
FN048.01	B10	OBJ180	388	4916000	CTL	0.11	4000000	11000000	23000000
FN048.01	B10	OBJ181	650	7507000	CTL	0.11	4000000	11000000	23000000
FN048.01	B10	OBJ182	946	7406000	CTL	0.11	4000000	11000000	23000000
FN048.01	B10	OBJ183	537	5912000	CTL	0.11	4000000	11000000	23000000
FN048.01	B10	OBJ184	706	7326000	CTL	0.11	4000000	11000000	23000000
FN048.01	B10	OBJ185	413	5155000	CTL	0.11	4000000	11000000	23000000
FN048.01	B10	OBJ186	756	7322000	CTL	0.11	4000000	11000000	23000000
FN048.01	B10	OBJ187	840	15890000	CTL	0.11	4000000	11000000	23000000
FN048.01	B10	OBJ188	877	17200000	CTL	0.11	4000000	11000000	23000000
FN048.01	B10	OBJ189	986	12710000	CTL	0.11	4000000	11000000	23000000
FN048.01	B10	OBJ190	441	6834000	CTL	0.11	4000000	11000000	23000000
FN048.01	B10	OBJ191	764	7683000	CTL	0.11	4000000	11000000	23000000
FN048.01	B10	OBJ192	773	7386000	CTL	0.11	4000000	11000000	23000000
FN048.01	B10	OBJ193	549	13870000	CTL	0.11	4000000	11000000	23000000
FN048.01	B10	OBJ194	631	8210000	CTL	0.11	4000000	11000000	23000000
FN048.01	B10	OBJ195	737	7572000	CTL	0.11	4000000	11000000	23000000
FN048.01	B10	OBJ196	704	13730000	CTL	0.11	4000000	11000000	23000000
FN048.01	B10	OBJ197	421	6160000	CTL	0.11	4000000	11000000	23000000
FN048.01	B10	OBJ198	1518	17220000	CTL	0.11	4000000	11000000	23000000
FN048.01	B10	OBJ199	961	7411000	CTL	0.11	4000000	11000000	23000000
FN048.01	B10	OBJ200	373	6105000	CTL	0.11	4000000	11000000	23000000
FN048.01	B10	OBJ201	1039	15550000	CTL	0.11	4000000	11000000	23000000
FN048.01	B10	OBJ202	434	12070000	CTL	0.11	4000000	11000000	23000000
FN048.01	B10	OBJ203	441	7027000	CTL	0.11	4000000	11000000	23000000
FN048.01	B10	OBJ204	552	7580000	CTL	0.11	4000000	11000000	23000000
FN048.01	B10	OBJ205	683	8676000	CTL	0.11	4000000	11000000	23000000
FN048.01	B10	OBJ206	429	6405000	CTL	0.11	4000000	11000000	23000000
FN048.01	B10	OBJ207	1036	31220000	CTL	0.11	4000000	11000000	23000000
FN048.01	B10	OBJ208	511	13340000	CTL	0.11	4000000	11000000	23000000
FN048.01	B10	OBJ209	368	5989000	CTL	0.11	4000000	11000000	23000000
FN048.01	B10	OBJ210	599	14670000	CTL	0.11	4000000	11000000	23000000
FN048.01	B10	OBJ211	373	5759000	CTL	0.11	4000000	11000000	23000000
FN048.01	B10	OBJ212	382	5674000	CTL	0.11	4000000	11000000	23000000
FN048.01	B10	OBJ213	842	10430000	CTL	0.11	4000000	11000000	23000000
FN048.01	B10	OBJ214	267	4034000	CTL	0.11	4000000	11000000	23000000
FN048.01	B10	OBJ215	328	4286000	CTL	0.11	4000000	11000000	23000000
FN048.01	B10	OBJ216	535	6191000	CTL	0.11	4000000	11000000	23000000
FN048.01	B10	OBJ217	257	10080000	CTL	0.11	4000000	11000000	23000000
FN048.01	B10	OBJ218	914	15460000	CTL	0.11	4000000	11000000	23000000
FN048.01	B10	OBJ219	253	4203000	CTL	0.11	4000000	11000000	23000000
FN048.01	B10	OBJ220	151	5207000	CTL	0.11	4000000	11000000	23000000
FN048.01	B10	OBJ221	803	6763000	CTL	0.11	4000000	11000000	23000000
FN048.01	B10	OBJ222	403	6194000	CTL	0.11	4000000	11000000	23000000
FN048.01	B10	OBJ223	150	4929000	CTL	0.11	4000000	11000000	23000000
FN048.01	B10	OBJ224	606	13110000	CTL	0.11	4000000	11000000	23000000
FN048.01	B10	OBJ225	1051	12640000	CTL	0.11	4000000	11000000	23000000
FN048.01	B10	OBJ226	363	5030000	CTL	0.11	4000000	11000000	23000000
FN048.01	B10	OBJ227	261	4078000	CTL	0.11	4000000	11000000	23000000
FN048.01	B10	OBJ228	689	6170000	CTL	0.11	4000000	11000000	23000000
FN048.01	B10	OBJ229	380	5181000	CTL	0.11	4000000	11000000	23000000
FN048.01	B10	OBJ230	1037	6756000	CTL	0.11	4000000	11000000	23000000
FN048.01	B10	OBJ231	936	22650000	CTL	0.11	4000000	11000000	23000000
FN048.01	B10	OBJ232	493	6566000	CTL	0.11	4000000	11000000	23000000
FN048.01	B10	OBJ233	663	14620000	CTL	0.11	4000000	11000000	23000000
FN048.01	B10	OBJ234	481	13470000	CTL	0.11	4000000	11000000	23000000
FN048.01	B10	OBJ235	92	3780000	CTL	0.11	4000000	11000000	23000000
FN048.01	B10	OBJ236	1018	8166000	CTL	0.11	4000000	11000000	23000000
FN048.01	B10	OBJ237	354	6421000	CTL	0.11	4000000	11000000	23000000
FN048.01	B10	OBJ238	805	6781000	CTL	0.11	4000000	11000000	23000000
FN048.01	B10	OBJ239	807	7706000	CTL	0.11	4000000	11000000	23000000
FN048.01	B10	OBJ240	264	21790000	CTL	0.11	4000000	11000000	23000000
FN048.01	B10	OBJ241	455	11740000	CTL	0.11	4000000	11000000	23000000
FN048.01	B10	OBJ242	251	19540000	CTL	0.11	4000000	11000000	23000000
FN048.01	B10	OBJ243	674	7989000	CTL	0.11	4000000	11000000	23000000
FN048.01	B10	OBJ244	560	9248000	CTL	0.11	4000000	11000000	23000000
FN048.01	B10	OBJ245	283	5425000	CTL	0.11	4000000	11000000	23000000
FN048.01	B10	OBJ246	774	12240000	CTL	0.11	4000000	11000000	23000000
FN048.01	B10	OBJ247	815	8846000	CTL	0.11	4000000	11000000	23000000
FN048.01	B10	OBJ248	511	12630000	CTL	0.11	4000000	11000000	23000000
FN048.01	B10	OBJ249	445	6236000	CTL	0.11	4000000	11000000	23000000
FN048.01	B10	OBJ250	473	10150000	CTL	0.11	4000000	11000000	23000000
FN048.01	B10	OBJ251	272	5434000	CTL	0.11	4000000	11000000	23000000
FN048.01	B10	OBJ252	632	6990000	CTL	0.11	4000000	11000000	23000000
FN048.01	B10	OBJ253	898	14090000	CTL	0.11	4000000	11000000	23000000
FN048.01	B10	OBJ254	421	6280000	CTL	0.11	4000000	11000000	23000000
FN048.01	B10	OBJ255	353	11570000	CTL	0.11	4000000	11000000	23000000
FN048.01	B10	OBJ256	445	6185000	CTL	0.11	4000000	11000000	23000000
FN048.01	B10	OBJ257	662	7743000	CTL	0.11	4000000	11000000	23000000
FN048.01	B10	OBJ258	466	10230000	CTL	0.11	4000000	11000000	23000000
FN048.01	B10	OBJ259	263	5584000	CTL	0.11	4000000	11000000	23000000
FN048.01	B10	OBJ260	302	11130000	CTL	0.11	4000000	11000000	23000000
FN048.01	B10	OBJ261	390	6111000	CTL	0.11	4000000	11000000	23000000
FN048.01	B10	OBJ262	258	6107000	CTL	0.11	4000000	11000000	23000000
FN048.01	B10	OBJ263	784	7902000	CTL	0.11	4000000	11000000	23000000
FN048.01	B10	OBJ264	693	7359000	CTL	0.11	4000000	11000000	23000000
FN048.01	B10	OBJ265	750	15430000	CTL	0.11	4000000	11000000	23000000
FN048.01	B10	OBJ266	564	11320000	CTL	0.11	4000000	11000000	23000000
FN048.01	B10	OBJ267	249	6040000	CTL	0.11	4000000	11000000	23000000
FN048.01	B10	OBJ268	530	7687000	CTL	0.11	4000000	11000000	23000000
FN048.01	B10	OBJ269	401	6626000	CTL	0.11	4000000	11000000	23000000
FN048.01	B10	OBJ270	506	6934000	CTL	0.11	4000000	11000000	23000000
FN048.01	B10	OBJ271	336	5805000	CTL	0.11	4000000	11000000	23000000
FN048.01	B10	OBJ272	409	12820000	CTL	0.11	4000000	11000000	23000000
FN048.01	B10	OBJ273	361	6562000	CTL	0.11	4000000	11000000	23000000
FN048.01	B10	OBJ274	933	15360000	CTL	0.11	4000000	11000000	23000000
FN048.01	B10	OBJ275	380	5780000	CTL	0.11	4000000	11000000	23000000
FN048.01	B10	OBJ276	360	5910000	CTL	0.11	4000000	11000000	23000000
FN048.01	B10	OBJ277	357	6712000	CTL	0.11	4000000	11000000	23000000
FN048.01	B10	OBJ278	819	8856000	CTL	0.11	4000000	11000000	23000000
FN048.01	B10	OBJ279	387	6480000	CTL	0.11	4000000	11000000	23000000
FN048.01	B10	OBJ280	2023	20170000	CTL	0.11	4000000	11000000	23000000
FN048.01	B10	OBJ281	550	13260000	CTL	0.11	4000000	11000000	23000000
FN048.01	B10	OBJ282	419	6311000	CTL	0.11	4000000	11000000	23000000
FN048.01	B10	OBJ283	620	7794000	CTL	0.11	4000000	11000000	23000000
FN048.01	B10	OBJ284	433	7066000	CTL	0.11	4000000	11000000	23000000
FN048.01	B10	OBJ285	491	13530000	CTL	0.11	4000000	11000000	23000000
FN048.01	B10	OBJ286	1534	20160000	CTL	0.11	4000000	11000000	23000000
FN048.01	B10	OBJ287	390	7263000	CTL	0.11	4000000	11000000	23000000
FN048.01	B10	OBJ288	366	7167000	CTL	0.11	4000000	11000000	23000000
FN048.01	B10	OBJ289	434	4964000	CTL	0.11	4000000	11000000	23000000
FN048.01	B10	OBJ290	373	4847000	CTL	0.11	4000000	11000000	23000000
FN048.01	B10	OBJ291	1044	22170000	CTL	0.11	4000000	11000000	23000000
FN048.01	B10	OBJ292	388	9826000	CTL	0.11	4000000	11000000	23000000
FN048.01	B10	OBJ293	1199	7525000	CTL	0.11	4000000	11000000	23000000
FN048.01	B10	OBJ294	469	9754000	CTL	0.11	4000000	11000000	23000000
FN048.01	B10	OBJ295	838	11790000	CTL	0.11	4000000	11000000	23000000
FN048.01	B10	OBJ296	1070	21390000	CTL	0.11	4000000	11000000	23000000
FN048.01	B10	OBJ297	330	4681000	CTL	0.11	4000000	11000000	23000000
FN048.01	B10	OBJ298	261	4527000	CTL	0.11	4000000	11000000	23000000
FN048.01	B10	OBJ299	419	7274000	CTL	0.11	4000000	11000000	23000000
FN048.01	B10	OBJ300	1180	7773000	CTL	0.11	4000000	11000000	23000000
FN048.01	B10	OBJ301	323	5467000	CTL	0.11	4000000	11000000	23000000
FN048.01	B10	OBJ302	955	18470000	CTL	0.11	4000000	11000000	23000000
FN048.01	B10	OBJ303	741	7361000	CTL	0.11	4000000	11000000	23000000
FN048.01	B10	OBJ304	719	6722000	CTL	0.11	4000000	11000000	23000000
FN048.01	B10	OBJ305	363	5522000	CTL	0.11	4000000	11000000	23000000
FN048.01	B10	OBJ306	483	11040000	CTL	0.11	4000000	11000000	23000000
FN048.01	B10	OBJ307	661	11370000	CTL	0.11	4000000	11000000	23000000
FN048.01	B10	OBJ308	794	6832000	CTL	0.11	4000000	11000000	23000000
FN048.01	B10	OBJ309	631	7473000	CTL	0.11	4000000	11000000	23000000
FN048.01	B10	OBJ310	386	5782000	CTL	0.11	4000000	11000000	23000000
FN048.01	B10	OBJ311	330	4812000	CTL	0.11	4000000	11000000	23000000
FN048.01	B10	OBJ312	684	6629000	CTL	0.11	4000000	11000000	23000000
FN048.01	B10	OBJ313	389	5285000	CTL	0.11	4000000	11000000	23000000
FN048.01	B10	OBJ314	483	12110000	CTL	0.11	4000000	11000000	23000000
FN048.01	B10	OBJ315	369	6916000	CTL	0.11	4000000	11000000	23000000
FN048.01	B10	OBJ316	469	5550000	CTL	0.11	4000000	11000000	23000000
FN048.01	B10	OBJ317	926	16260000	CTL	0.11	4000000	11000000	23000000
FN048.01	B10	OBJ318	153	5416000	CTL	0.11	4000000	11000000	23000000
FN048.01	B10	OBJ319	149	5416000	CTL	0.11	4000000	11000000	23000000
FN048.01	B10	OBJ320	469	7995000	CTL	0.11	4000000	11000000	23000000
FN048.01	B10	OBJ321	1065	7972000	CTL	0.11	4000000	11000000	23000000
FN048.01	B10	OBJ322	1032	15060000	CTL	0.11	4000000	11000000	23000000
FN048.01	B10	OBJ323	345	5253000	CTL	0.11	4000000	11000000	23000000
FN048.01	B10	OBJ324	782	8314000	CTL	0.11	4000000	11000000	23000000
FN048.01	B10	OBJ325	547	6608000	CTL	0.11	4000000	11000000	23000000
FN048.01	B10	OBJ326	1064	17880000	CTL	0.11	4000000	11000000	23000000
FN048.01	B10	OBJ327	537	6975000	CTL	0.11	4000000	11000000	23000000
FN048.01	B10	OBJ328	932	8215000	CTL	0.11	4000000	11000000	23000000
FN048.01	B10	OBJ329	639	7814000	CTL	0.11	4000000	11000000	23000000
FN048.01	B10	OBJ330	717	8034000	CTL	0.11	4000000	11000000	23000000
FN048.01	B10	OBJ331	331	5972000	CTL	0.11	4000000	11000000	23000000
FN048.01	B10	OBJ332	708	7167000	CTL	0.11	4000000	11000000	23000000
FN048.01	B10	OBJ333	956	17940000	CTL	0.11	4000000	11000000	23000000
FN048.01	B10	OBJ334	401	6505000	CTL	0.11	4000000	11000000	23000000
FN048.01	B10	OBJ335	780	22810000	CTL	0.11	4000000	11000000	23000000
FN048.01	B10	OBJ336	1338	19820000	CTL	0.11	4000000	11000000	23000000
FN048.01	B10	OBJ337	211	5359000	CTL	0.11	4000000	11000000	23000000
FN048.01	B10	OBJ338	860	9266000	CTL	0.11	4000000	11000000	23000000
FN048.01	B10	OBJ339	774	9088000	CTL	0.11	4000000	11000000	23000000
FN048.01	B10	OBJ340	224	5613000	CTL	0.11	4000000	11000000	23000000
FN048.01	B10	OBJ341	472	6486000	CTL	0.11	4000000	11000000	23000000
FN048.01	B10	OBJ342	183	7996000	CTL	0.11	4000000	11000000	23000000
FN048.01	B10	OBJ343	491	9412000	CTL	0.11	4000000	11000000	23000000
FN048.01	B10	OBJ344	376	6287000	CTL	0.11	4000000	11000000	23000000
FN048.01	B10	OBJ345	309	6243000	CTL	0.11	4000000	11000000	23000000
FN048.01	B10	OBJ346	549	10170000	CTL	0.11	4000000	11000000	23000000
FN048.01	B10	OBJ347	269	5658000	CTL	0.11	4000000	11000000	23000000
FN048.01	B10	OBJ348	221	14090000	CTL	0.11	4000000	11000000	23000000
FN048.01	B10	OBJ349	372	6052000	CTL	0.11	4000000	11000000	23000000
FN048.01	B10	OBJ350	353	6804000	CTL	0.11	4000000	11000000	23000000
FN048.01	B10	OBJ351	546	14840000	CTL	0.11	4000000	11000000	23000000
FN048.01	B10	OBJ352	1142	18050000	CTL	0.11	4000000	11000000	23000000
FN048.01	B10	OBJ353	362	7132000	CTL	0.11	4000000	11000000	23000000
FN048.01	B10	OBJ354	747	8351000	CTL	0.11	4000000	11000000	23000000
FN048.01	B10	OBJ355	689	15660000	CTL	0.11	4000000	11000000	23000000
FN048.01	B10	OBJ356	1028	17890000	CTL	0.11	4000000	11000000	23000000
FN048.01	B10	OBJ357	364	6524000	CTL	0.11	4000000	11000000	23000000
FN048.01	B10	OBJ358	1292	17630000	CTL	0.11	4000000	11000000	23000000
FN048.01	B10	OBJ359	179	3506000	CTL	0.11	4000000	11000000	23000000
FN048.01	B09	OBJ1	100	772400	CTL	0.11	4000000	11000000	23000000
FN048.01	B09	OBJ2	390	3529000	CTL	0.11	4000000	11000000	23000000
FN048.01	B09	OBJ3	811	7359000	CTL	0.11	4000000	11000000	23000000
FN048.01	B09	OBJ4	520	5588000	CTL	0.11	4000000	11000000	23000000
FN048.01	B09	OBJ5	547	5653000	CTL	0.11	4000000	11000000	23000000
FN048.01	B09	OBJ6	850	7018000	CTL	0.11	4000000	11000000	23000000
FN048.01	B09	OBJ7	655	6685000	CTL	0.11	4000000	11000000	23000000
FN048.01	B09	OBJ8	445	5442000	CTL	0.11	4000000	11000000	23000000
FN048.01	B09	OBJ9	469	6593000	CTL	0.11	4000000	11000000	23000000
FN048.01	B09	OBJ10	491	6639000	CTL	0.11	4000000	11000000	23000000
FN048.01	B09	OBJ11	475	5407000	CTL	0.11	4000000	11000000	23000000
FN048.01	B09	OBJ12	670	7556000	CTL	0.11	4000000	11000000	23000000
FN048.01	B09	OBJ13	1094	8476000	CTL	0.11	4000000	11000000	23000000
FN048.01	B09	OBJ14	705	7343000	CTL	0.11	4000000	11000000	23000000
FN048.01	B09	OBJ15	391	5512000	CTL	0.11	4000000	11000000	23000000
FN048.01	B09	OBJ16	407	6035000	CTL	0.11	4000000	11000000	23000000
FN048.01	B09	OBJ17	165	11700000	CTL	0.11	4000000	11000000	23000000
FN048.01	B09	OBJ18	546	11670000	CTL	0.11	4000000	11000000	23000000
FN048.01	B09	OBJ19	588	6526000	CTL	0.11	4000000	11000000	23000000
FN048.01	B09	OBJ20	519	6217000	CTL	0.11	4000000	11000000	23000000
FN048.01	B09	OBJ21	979	13230000	CTL	0.11	4000000	11000000	23000000
FN048.01	B09	OBJ22	279	4877000	CTL	0.11	4000000	11000000	23000000
FN048.01	B09	OBJ23	397	8402000	CTL	0.11	4000000	11000000	23000000
FN048.01	B09	OBJ24	673	6854000	CTL	0.11	4000000	11000000	23000000
FN048.01	B09	OBJ25	814	6481000	CTL	0.11	4000000	11000000	23000000
FN048.01	B09	OBJ26	422	9578000	CTL	0.11	4000000	11000000	23000000
FN048.01	B09	OBJ27	128	1442000	CTL	0.11	4000000	11000000	23000000
FN048.01	B09	OBJ28	415	5489000	CTL	0.11	4000000	11000000	23000000
FN048.01	B09	OBJ29	500	7659000	CTL	0.11	4000000	11000000	23000000
FN048.01	B09	OBJ30	816	7659000	CTL	0.11	4000000	11000000	23000000
FN048.01	B09	OBJ31	1263	16910000	CTL	0.11	4000000	11000000	23000000
FN048.01	B09	OBJ32	503	12510000	CTL	0.11	4000000	11000000	23000000
FN048.01	B09	OBJ33	337	5481000	CTL	0.11	4000000	11000000	23000000
FN048.01	B09	OBJ34	548	6780000	CTL	0.11	4000000	11000000	23000000
FN048.01	B09	OBJ35	232	16920000	CTL	0.11	4000000	11000000	23000000
FN048.01	B09	OBJ36	999	20480000	CTL	0.11	4000000	11000000	23000000
FN048.01	B09	OBJ37	763	6790000	CTL	0.11	4000000	11000000	23000000
FN048.01	B09	OBJ38	477	5458000	CTL	0.11	4000000	11000000	23000000
FN048.01	B09	OBJ39	1036	23290000	CTL	0.11	4000000	11000000	23000000
FN048.01	B09	OBJ40	793	7817000	CTL	0.11	4000000	11000000	23000000
FN048.01	B09	OBJ41	761	7078000	CTL	0.11	4000000	11000000	23000000
FN048.01	B09	OBJ42	521	12160000	CTL	0.11	4000000	11000000	23000000
FN048.01	B09	OBJ43	1077	14520000	CTL	0.11	4000000	11000000	23000000
FN048.01	B09	OBJ44	1398	16950000	CTL	0.11	4000000	11000000	23000000
FN048.01	B09	OBJ45	342	5255000	CTL	0.11	4000000	11000000	23000000
FN048.01	B09	OBJ46	1217	17190000	CTL	0.11	4000000	11000000	23000000
FN048.01	B09	OBJ47	301	5124000	CTL	0.11	4000000	11000000	23000000
FN048.01	B09	OBJ48	537	12360000	CTL	0.11	4000000	11000000	23000000
FN048.01	B09	OBJ49	668	7049000	CTL	0.11	4000000	11000000	23000000
FN048.01	B09	OBJ50	423	5558000	CTL	0.11	4000000	11000000	23000000
FN048.01	B09	OBJ51	596	8721000	CTL	0.11	4000000	11000000	23000000
FN048.01	B09	OBJ52	444	10000000	CTL	0.11	4000000	11000000	23000000
FN048.01	B09	OBJ53	759	7938000	CTL	0.11	4000000	11000000	23000000
FN048.01	B09	OBJ54	398	7377000	CTL	0.11	4000000	11000000	23000000
FN048.01	B09	OBJ55	627	6678000	CTL	0.11	4000000	11000000	23000000
FN048.01	B09	OBJ56	568	6315000	CTL	0.11	4000000	11000000	23000000
FN048.01	B09	OBJ57	678	7233000	CTL	0.11	4000000	11000000	23000000
FN048.01	B09	OBJ58	615	12340000	CTL	0.11	4000000	11000000	23000000
FN048.01	B09	OBJ59	464	6909000	CTL	0.11	4000000	11000000	23000000
FN048.01	B09	OBJ60	700	13230000	CTL	0.11	4000000	11000000	23000000
FN048.01	B09	OBJ61	804	8076000	CTL	0.11	4000000	11000000	23000000
FN048.01	B09	OBJ62	585	6678000	CTL	0.11	4000000	11000000	23000000
FN048.01	B09	OBJ63	732	7824000	CTL	0.11	4000000	11000000	23000000
FN048.01	B09	OBJ64	883	14430000	CTL	0.11	4000000	11000000	23000000
FN048.01	B09	OBJ65	509	6539000	CTL	0.11	4000000	11000000	23000000
FN048.01	B09	OBJ66	483	12840000	CTL	0.11	4000000	11000000	23000000
FN048.01	B09	OBJ67	567	6835000	CTL	0.11	4000000	11000000	23000000
FN048.01	B09	OBJ68	555	8000000	CTL	0.11	4000000	11000000	23000000
FN048.01	B09	OBJ69	368	5822000	CTL	0.11	4000000	11000000	23000000
FN048.01	B09	OBJ70	288	5529000	CTL	0.11	4000000	11000000	23000000
FN048.01	B09	OBJ71	742	8038000	CTL	0.11	4000000	11000000	23000000
FN048.01	B09	OBJ72	443	13150000	CTL	0.11	4000000	11000000	23000000
FN048.01	B09	OBJ73	443	6425000	CTL	0.11	4000000	11000000	23000000
FN048.01	B09	OBJ74	2090	37650000	CTL	0.11	4000000	11000000	23000000
FN048.01	B09	OBJ75	965	9968000	CTL	0.11	4000000	11000000	23000000
FN048.01	B09	OBJ76	168	6065000	CTL	0.11	4000000	11000000	23000000
FN048.01	B09	OBJ77	485	6519000	CTL	0.11	4000000	11000000	23000000
FN048.01	B09	OBJ78	167	6228000	CTL	0.11	4000000	11000000	23000000
FN048.01	B09	OBJ79	682	7954000	CTL	0.11	4000000	11000000	23000000
FN048.01	B09	OBJ80	534	14130000	CTL	0.11	4000000	11000000	23000000
FN048.01	B09	OBJ81	778	8195000	CTL	0.11	4000000	11000000	23000000
FN048.01	B09	OBJ82	855	7588000	CTL	0.11	4000000	11000000	23000000
FN048.01	B09	OBJ83	631	6282000	CTL	0.11	4000000	11000000	23000000
FN048.01	B09	OBJ84	486	5944000	CTL	0.11	4000000	11000000	23000000
FN048.01	B09	OBJ85	365	5402000	CTL	0.11	4000000	11000000	23000000
FN048.01	B09	OBJ86	768	7215000	CTL	0.11	4000000	11000000	23000000
FN048.01	B09	OBJ87	785	6565000	CTL	0.11	4000000	11000000	23000000
FN048.01	B09	OBJ88	488	5285000	CTL	0.11	4000000	11000000	23000000
FN048.01	B09	OBJ89	794	6925000	CTL	0.11	4000000	11000000	23000000
FN048.01	B09	OBJ90	619	11250000	CTL	0.11	4000000	11000000	23000000
FN048.01	B09	OBJ91	727	12260000	CTL	0.11	4000000	11000000	23000000
FN048.01	B09	OBJ92	1178	15610000	CTL	0.11	4000000	11000000	23000000
FN048.01	B09	OBJ93	949	15940000	CTL	0.11	4000000	11000000	23000000
FN048.01	B09	OBJ94	353	5285000	CTL	0.11	4000000	11000000	23000000
FN048.01	B09	OBJ95	330	4720000	CTL	0.11	4000000	11000000	23000000
FN048.01	B09	OBJ96	782	7178000	CTL	0.11	4000000	11000000	23000000
FN048.01	B09	OBJ97	513	6413000	CTL	0.11	4000000	11000000	23000000
FN048.01	B09	OBJ98	656	7058000	CTL	0.11	4000000	11000000	23000000
FN048.01	B09	OBJ99	220	5081000	CTL	0.11	4000000	11000000	23000000
FN048.01	B09	OBJ100	556	6447000	CTL	0.11	4000000	11000000	23000000
FN048.01	B09	OBJ101	490	5083000	CTL	0.11	4000000	11000000	23000000
FN048.01	B09	OBJ102	962	14190000	CTL	0.11	4000000	11000000	23000000
FN048.01	B09	OBJ103	769	8058000	CTL	0.11	4000000	11000000	23000000
FN048.01	B09	OBJ104	514	12120000	CTL	0.11	4000000	11000000	23000000
FN048.01	B09	OBJ105	587	7101000	CTL	0.11	4000000	11000000	23000000
FN048.01	B09	OBJ106	686	8267000	CTL	0.11	4000000	11000000	23000000
FN048.01	B09	OBJ107	766	7603000	CTL	0.11	4000000	11000000	23000000
FN048.01	B09	OBJ108	1851	32980000	CTL	0.11	4000000	11000000	23000000
FN048.01	B09	OBJ109	363	6623000	CTL	0.11	4000000	11000000	23000000
FN048.01	B09	OBJ110	587	7859000	CTL	0.11	4000000	11000000	23000000
FN048.01	B09	OBJ111	634	7356000	CTL	0.11	4000000	11000000	23000000
FN048.01	B09	OBJ112	478	11820000	CTL	0.11	4000000	11000000	23000000
FN048.01	B09	OBJ113	757	15270000	CTL	0.11	4000000	11000000	23000000
FN048.01	B09	OBJ114	412	7716000	CTL	0.11	4000000	11000000	23000000
FN048.01	B09	OBJ115	821	8193000	CTL	0.11	4000000	11000000	23000000
FN048.01	B09	OBJ116	644	16340000	CTL	0.11	4000000	11000000	23000000
FN048.01	B09	OBJ117	504	12220000	CTL	0.11	4000000	11000000	23000000
FN048.01	B09	OBJ118	678	7887000	CTL	0.11	4000000	11000000	23000000
FN048.01	B09	OBJ119	2113	39210000	CTL	0.11	4000000	11000000	23000000
FN048.01	B09	OBJ120	780	8128000	CTL	0.11	4000000	11000000	23000000
FN048.01	B09	OBJ121	372	16140000	CTL	0.11	4000000	11000000	23000000
FN048.01	B09	OBJ122	634	13680000	CTL	0.11	4000000	11000000	23000000
FN048.01	B09	OBJ123	585	7483000	CTL	0.11	4000000	11000000	23000000
FN048.01	B09	OBJ124	742	7622000	CTL	0.11	4000000	11000000	23000000
FN048.01	B09	OBJ125	468	11960000	CTL	0.11	4000000	11000000	23000000
FN048.01	B09	OBJ126	345	5781000	CTL	0.11	4000000	11000000	23000000
FN048.01	B09	OBJ127	849	18640000	CTL	0.11	4000000	11000000	23000000
FN048.01	B09	OBJ128	859	14820000	CTL	0.11	4000000	11000000	23000000
FN048.01	B09	OBJ129	1347	18260000	CTL	0.11	4000000	11000000	23000000
FN048.01	B09	OBJ130	899	15350000	CTL	0.11	4000000	11000000	23000000
FN048.01	B09	OBJ131	350	6368000	CTL	0.11	4000000	11000000	23000000
FN048.01	B09	OBJ132	362	11030000	CTL	0.11	4000000	11000000	23000000
FN048.01	B09	OBJ133	694	8085000	CTL	0.11	4000000	11000000	23000000
FN048.01	B09	OBJ134	578	6897000	CTL	0.11	4000000	11000000	23000000
FN048.01	B09	OBJ135	281	5404000	CTL	0.11	4000000	11000000	23000000
FN048.01	B09	OBJ136	593	14780000	CTL	0.11	4000000	11000000	23000000
FN048.01	B09	OBJ137	392	6600000	CTL	0.11	4000000	11000000	23000000
FN048.01	B09	OBJ138	1647	17710000	CTL	0.11	4000000	11000000	23000000
FN048.01	B09	OBJ139	433	6759000	CTL	0.11	4000000	11000000	23000000
FN048.01	B09	OBJ140	298	12290000	CTL	0.11	4000000	11000000	23000000
FN048.01	B09	OBJ141	878	16750000	CTL	0.11	4000000	11000000	23000000
FN048.01	B09	OBJ142	1171	17510000	CTL	0.11	4000000	11000000	23000000
FN048.01	B09	OBJ143	347	6185000	CTL	0.11	4000000	11000000	23000000
FN048.01	B09	OBJ144	393	5938000	CTL	0.11	4000000	11000000	23000000
FN048.01	B09	OBJ145	758	8593000	CTL	0.11	4000000	11000000	23000000
FN048.01	B09	OBJ146	672	8005000	CTL	0.11	4000000	11000000	23000000
FN048.01	B09	OBJ147	601	14060000	CTL	0.11	4000000	11000000	23000000
FN048.01	B09	OBJ148	403	6196000	CTL	0.11	4000000	11000000	23000000
FN048.01	B09	OBJ149	418	6610000	CTL	0.11	4000000	11000000	23000000
FN048.01	B09	OBJ150	994	13280000	CTL	0.11	4000000	11000000	23000000
FN048.01	B09	OBJ151	433	8693000	CTL	0.11	4000000	11000000	23000000
FN048.01	B09	OBJ152	503	9931000	CTL	0.11	4000000	11000000	23000000
FN048.01	B09	OBJ153	377	5413000	CTL	0.11	4000000	11000000	23000000
FN048.01	B09	OBJ154	1344	15700000	CTL	0.11	4000000	11000000	23000000
FN048.01	B09	OBJ155	376	5135000	CTL	0.11	4000000	11000000	23000000
FN048.01	B09	OBJ156	613	8378000	CTL	0.11	4000000	11000000	23000000
FN048.01	B09	OBJ157	382	5076000	CTL	0.11	4000000	11000000	23000000
FN048.01	B09	OBJ158	424	5348000	CTL	0.11	4000000	11000000	23000000
FN048.01	B09	OBJ159	735	6617000	CTL	0.11	4000000	11000000	23000000
FN048.01	B09	OBJ160	478	5379000	CTL	0.11	4000000	11000000	23000000
FN048.01	B09	OBJ161	289	4750000	CTL	0.11	4000000	11000000	23000000
FN048.01	B09	OBJ162	159	11070000	CTL	0.11	4000000	11000000	23000000
FN048.01	B09	OBJ163	929	13520000	CTL	0.11	4000000	11000000	23000000
FN048.01	B09	OBJ164	1152	24160000	CTL	0.11	4000000	11000000	23000000
FN048.01	B09	OBJ165	814	6602000	CTL	0.11	4000000	11000000	23000000
FN048.01	B09	OBJ166	1127	27080000	CTL	0.11	4000000	11000000	23000000
FN048.01	B09	OBJ167	445	5423000	CTL	0.11	4000000	11000000	23000000
FN048.01	B09	OBJ168	692	6376000	CTL	0.11	4000000	11000000	23000000
FN048.01	B09	OBJ169	384	5207000	CTL	0.11	4000000	11000000	23000000
FN048.01	B09	OBJ170	682	6865000	CTL	0.11	4000000	11000000	23000000
FN048.01	B09	OBJ171	790	19170000	CTL	0.11	4000000	11000000	23000000
FN048.01	B09	OBJ172	513	6553000	CTL	0.11	4000000	11000000	23000000
FN048.01	B09	OBJ173	407	4760000	CTL	0.11	4000000	11000000	23000000
FN048.01	B09	OBJ174	532	12050000	CTL	0.11	4000000	11000000	23000000
FN048.01	B09	OBJ175	578	10660000	CTL	0.11	4000000	11000000	23000000
FN048.01	B09	OBJ176	469	6588000	CTL	0.11	4000000	11000000	23000000
FN048.01	B09	OBJ177	550	8119000	CTL	0.11	4000000	11000000	23000000
FN048.01	B09	OBJ178	577	12790000	CTL	0.11	4000000	11000000	23000000
FN048.01	B09	OBJ179	501	9096000	CTL	0.11	4000000	11000000	23000000
FN048.01	B09	OBJ180	371	5460000	CTL	0.11	4000000	11000000	23000000
FN048.01	B09	OBJ181	634	10870000	CTL	0.11	4000000	11000000	23000000
FN048.01	B09	OBJ182	385	7444000	CTL	0.11	4000000	11000000	23000000
FN048.01	B09	OBJ183	381	5354000	CTL	0.11	4000000	11000000	23000000
FN048.01	B09	OBJ184	1173	13280000	CTL	0.11	4000000	11000000	23000000
FN048.01	B09	OBJ185	343	5356000	CTL	0.11	4000000	11000000	23000000
FN048.01	B09	OBJ186	400	8840000	CTL	0.11	4000000	11000000	23000000
FN048.01	B09	OBJ187	394	5730000	CTL	0.11	4000000	11000000	23000000
FN048.01	B09	OBJ188	463	8791000	CTL	0.11	4000000	11000000	23000000
FN048.01	B09	OBJ189	359	5866000	CTL	0.11	4000000	11000000	23000000
FN048.01	B09	OBJ190	831	8612000	CTL	0.11	4000000	11000000	23000000
FN048.01	B09	OBJ191	379	9982000	CTL	0.11	4000000	11000000	23000000
FN048.01	B09	OBJ192	362	6232000	CTL	0.11	4000000	11000000	23000000
FN048.01	B09	OBJ193	244	5094000	CTL	0.11	4000000	11000000	23000000
FN048.01	B09	OBJ194	215	5018000	CTL	0.11	4000000	11000000	23000000
FN048.01	B09	OBJ195	408	6536000	CTL	0.11	4000000	11000000	23000000
FN048.01	B09	OBJ196	446	11380000	CTL	0.11	4000000	11000000	23000000
FN048.01	B09	OBJ197	448	6713000	CTL	0.11	4000000	11000000	23000000
FN048.01	B09	OBJ198	713	7541000	CTL	0.11	4000000	11000000	23000000
FN048.01	B09	OBJ199	495	7851000	CTL	0.11	4000000	11000000	23000000
FN048.01	B09	OBJ200	718	14020000	CTL	0.11	4000000	11000000	23000000
FN048.01	B09	OBJ201	971	16560000	CTL	0.11	4000000	11000000	23000000
FN048.01	B09	OBJ202	399	9525000	CTL	0.11	4000000	11000000	23000000
FN048.01	B09	OBJ203	762	8525000	CTL	0.11	4000000	11000000	23000000
FN048.01	B09	OBJ204	652	7906000	CTL	0.11	4000000	11000000	23000000
FN048.01	B09	OBJ205	497	9858000	CTL	0.11	4000000	11000000	23000000
FN048.01	B09	OBJ206	626	8013000	CTL	0.11	4000000	11000000	23000000
FN048.01	B09	OBJ207	344	6253000	CTL	0.11	4000000	11000000	23000000
FN048.01	B09	OBJ208	306	5880000	CTL	0.11	4000000	11000000	23000000
FN048.01	B09	OBJ209	478	10240000	CTL	0.11	4000000	11000000	23000000
FN048.01	B09	OBJ210	620	13240000	CTL	0.11	4000000	11000000	23000000
FN048.01	B09	OBJ211	561	10120000	CTL	0.11	4000000	11000000	23000000
FN048.01	B09	OBJ212	651	7621000	CTL	0.11	4000000	11000000	23000000
FN048.01	B09	OBJ213	786	8034000	CTL	0.11	4000000	11000000	23000000
FN048.01	B09	OBJ214	739	7890000	CTL	0.11	4000000	11000000	23000000
FN048.01	B09	OBJ215	503	6538000	CTL	0.11	4000000	11000000	23000000
FN048.01	B09	OBJ216	1002	16440000	CTL	0.11	4000000	11000000	23000000
FN048.01	B09	OBJ217	568	10640000	CTL	0.11	4000000	11000000	23000000
FN048.01	B09	OBJ218	351	6234000	CTL	0.11	4000000	11000000	23000000
FN048.01	B09	OBJ219	533	9552000	CTL	0.11	4000000	11000000	23000000
FN048.01	B09	OBJ220	349	6738000	CTL	0.11	4000000	11000000	23000000
FN048.01	B09	OBJ221	398	8010000	CTL	0.11	4000000	11000000	23000000
FN048.01	B09	OBJ222	413	7337000	CTL	0.11	4000000	11000000	23000000
FN048.01	B09	OBJ223	615	18140000	CTL	0.11	4000000	11000000	23000000
FN048.01	B09	OBJ224	410	5871000	CTL	0.11	4000000	11000000	23000000
FN048.01	B09	OBJ225	1124	6261000	CTL	0.11	4000000	11000000	23000000
FN048.01	B09	OBJ226	370	4880000	CTL	0.11	4000000	11000000	23000000
FN048.01	B09	OBJ227	313	4339000	CTL	0.11	4000000	11000000	23000000
FN048.01	B09	OBJ228	1294	12680000	CTL	0.11	4000000	11000000	23000000
FN048.01	B09	OBJ229	264	4076000	CTL	0.11	4000000	11000000	23000000
FN048.01	B09	OBJ230	662	7001000	CTL	0.11	4000000	11000000	23000000
FN048.01	B09	OBJ231	359	4967000	CTL	0.11	4000000	11000000	23000000
FN048.01	B09	OBJ232	1668	16580000	CTL	0.11	4000000	11000000	23000000
FN048.01	B09	OBJ233	512	5567000	CTL	0.11	4000000	11000000	23000000
FN048.01	B09	OBJ234	280	3611000	CTL	0.11	4000000	11000000	23000000
FN048.01	B09	OBJ235	1607	17160000	CTL	0.11	4000000	11000000	23000000
FN048.01	B09	OBJ236	322	4597000	CTL	0.11	4000000	11000000	23000000
FN048.01	B09	OBJ237	307	4526000	CTL	0.11	4000000	11000000	23000000
FN048.01	B09	OBJ238	409	6109000	CTL	0.11	4000000	11000000	23000000
FN048.01	B09	OBJ239	225	2290000	CTL	0.11	4000000	11000000	23000000
FN048.01	B09	OBJ240	744	6612000	CTL	0.11	4000000	11000000	23000000
FN048.01	B09	OBJ241	1083	16110000	CTL	0.11	4000000	11000000	23000000
FN048.01	B09	OBJ242	603	11630000	CTL	0.11	4000000	11000000	23000000
FN048.01	B09	OBJ243	650	6532000	CTL	0.11	4000000	11000000	23000000
FN048.01	B09	OBJ244	339	4851000	CTL	0.11	4000000	11000000	23000000
FN048.01	B09	OBJ245	588	12190000	CTL	0.11	4000000	11000000	23000000
FN048.01	B09	OBJ246	581	7337000	CTL	0.11	4000000	11000000	23000000
FN048.01	B09	OBJ247	556	8950000	CTL	0.11	4000000	11000000	23000000
FN048.01	B09	OBJ248	392	4909000	CTL	0.11	4000000	11000000	23000000
FN048.01	B09	OBJ249	579	5592000	CTL	0.11	4000000	11000000	23000000
FN048.01	B09	OBJ250	497	8111000	CTL	0.11	4000000	11000000	23000000
FN048.01	B09	OBJ251	391	5315000	CTL	0.11	4000000	11000000	23000000
FN048.01	B09	OBJ252	497	5989000	CTL	0.11	4000000	11000000	23000000
FN048.01	B09	OBJ253	437	7240000	CTL	0.11	4000000	11000000	23000000
FN048.01	B09	OBJ254	2250	34440000	CTL	0.11	4000000	11000000	23000000
FN048.01	B09	OBJ255	358	5565000	CTL	0.11	4000000	11000000	23000000
FN048.01	B09	OBJ256	589	13660000	CTL	0.11	4000000	11000000	23000000
FN048.01	B09	OBJ257	462	6039000	CTL	0.11	4000000	11000000	23000000
FN048.01	B09	OBJ258	731	8167000	CTL	0.11	4000000	11000000	23000000
FN048.01	B09	OBJ259	1886	20810000	CTL	0.11	4000000	11000000	23000000
FN048.01	B09	OBJ260	637	14250000	CTL	0.11	4000000	11000000	23000000
FN048.01	B09	OBJ261	569	9380000	CTL	0.11	4000000	11000000	23000000
FN048.01	B09	OBJ262	500	6530000	CTL	0.11	4000000	11000000	23000000
FN048.01	B09	OBJ263	655	6923000	CTL	0.11	4000000	11000000	23000000
FN048.01	B09	OBJ264	294	5426000	CTL	0.11	4000000	11000000	23000000
FN048.01	B09	OBJ265	331	5573000	CTL	0.11	4000000	11000000	23000000
FN048.01	B09	OBJ266	570	11750000	CTL	0.11	4000000	11000000	23000000
FN048.01	B09	OBJ267	524	6441000	CTL	0.11	4000000	11000000	23000000
FN048.01	B09	OBJ268	446	6331000	CTL	0.11	4000000	11000000	23000000
FN048.01	B09	OBJ269	201	5111000	CTL	0.11	4000000	11000000	23000000
FN048.01	B09	OBJ270	781	17070000	CTL	0.11	4000000	11000000	23000000
FN048.01	B09	OBJ271	304	5362000	CTL	0.11	4000000	11000000	23000000
FN048.01	B09	OBJ272	205	10330000	CTL	0.11	4000000	11000000	23000000
FN048.01	B09	OBJ273	770	8844000	CTL	0.11	4000000	11000000	23000000
FN048.01	B09	OBJ274	1067	30380000	CTL	0.11	4000000	11000000	23000000
FN048.01	B09	OBJ275	339	5360000	CTL	0.11	4000000	11000000	23000000
FN048.01	B09	OBJ276	546	11020000	CTL	0.11	4000000	11000000	23000000
FN048.01	B09	OBJ277	520	10660000	CTL	0.11	4000000	11000000	23000000
FN048.01	B09	OBJ278	366	5778000	CTL	0.11	4000000	11000000	23000000
FN048.01	B09	OBJ279	420	5864000	CTL	0.11	4000000	11000000	23000000
FN048.01	B09	OBJ280	445	5527000	CTL	0.11	4000000	11000000	23000000
FN048.01	B09	OBJ281	426	7568000	CTL	0.11	4000000	11000000	23000000
FN048.01	B09	OBJ282	266	5726000	CTL	0.11	4000000	11000000	23000000
FN048.01	B09	OBJ283	308	5869000	CTL	0.11	4000000	11000000	23000000
FN048.01	B09	OBJ284	303	13500000	CTL	0.11	4000000	11000000	23000000
FN048.01	B09	OBJ285	1190	18980000	CTL	0.11	4000000	11000000	23000000
FN048.01	B09	OBJ286	298	6042000	CTL	0.11	4000000	11000000	23000000
FN048.01	B09	OBJ287	311	6111000	CTL	0.11	4000000	11000000	23000000
FN048.01	B09	OBJ288	549	6037000	CTL	0.11	4000000	11000000	23000000
FN048.01	B09	OBJ289	358	6435000	CTL	0.11	4000000	11000000	23000000
FN048.01	B09	OBJ290	449	8053000	CTL	0.11	4000000	11000000	23000000
FN048.01	B09	OBJ291	340	5214000	CTL	0.11	4000000	11000000	23000000
FN048.01	B09	OBJ292	478	15910000	CTL	0.11	4000000	11000000	23000000
FN048.01	B09	OBJ293	902	8826000	CTL	0.11	4000000	11000000	23000000
FN048.01	B09	OBJ294	349	5302000	CTL	0.11	4000000	11000000	23000000
FN048.01	B09	OBJ295	486	6342000	CTL	0.11	4000000	11000000	23000000
FN048.01	B09	OBJ296	333	5487000	CTL	0.11	4000000	11000000	23000000
FN048.01	B09	OBJ297	739	8311000	CTL	0.11	4000000	11000000	23000000
FN048.01	B09	OBJ298	380	5818000	CTL	0.11	4000000	11000000	23000000
FN048.01	B09	OBJ299	397	6415000	CTL	0.11	4000000	11000000	23000000
FN048.01	B09	OBJ300	342	5374000	CTL	0.11	4000000	11000000	23000000
FN048.01	B09	OBJ301	383	5961000	CTL	0.11	4000000	11000000	23000000
FN048.01	B09	OBJ302	691	7588000	CTL	0.11	4000000	11000000	23000000
FN048.01	B09	OBJ303	544	13960000	CTL	0.11	4000000	11000000	23000000
FN048.01	B09	OBJ304	367	5983000	CTL	0.11	4000000	11000000	23000000
FN048.01	B09	OBJ305	393	9285000	CTL	0.11	4000000	11000000	23000000
FN048.01	B09	OBJ306	514	9516000	CTL	0.11	4000000	11000000	23000000
FN048.01	B09	OBJ307	487	12540000	CTL	0.11	4000000	11000000	23000000
FN048.01	B09	OBJ308	554	13160000	CTL	0.11	4000000	11000000	23000000
FN048.01	B09	OBJ309	155	6327000	CTL	0.11	4000000	11000000	23000000
FN048.01	B09	OBJ310	169	6093000	CTL	0.11	4000000	11000000	23000000
FN048.01	B09	OBJ311	532	7092000	CTL	0.11	4000000	11000000	23000000
FN048.01	B09	OBJ312	481	7717000	CTL	0.11	4000000	11000000	23000000
FN048.01	B09	OBJ313	591	8455000	CTL	0.11	4000000	11000000	23000000
FN048.01	B09	OBJ314	610	14480000	CTL	0.11	4000000	11000000	23000000
FN048.01	B09	OBJ315	862	8309000	CTL	0.11	4000000	11000000	23000000
FN048.01	B09	OBJ316	407	5605000	CTL	0.11	4000000	11000000	23000000
FN048.01	B09	OBJ317	645	6353000	CTL	0.11	4000000	11000000	23000000
FN048.01	B09	OBJ318	418	5492000	CTL	0.11	4000000	11000000	23000000
FN048.01	B09	OBJ319	862	14180000	CTL	0.11	4000000	11000000	23000000
FN048.01	B09	OBJ320	602	5392000	CTL	0.11	4000000	11000000	23000000
FN048.01	B09	OBJ321	489	5997000	CTL	0.11	4000000	11000000	23000000
FN048.01	B09	OBJ322	1157	15830000	CTL	0.11	4000000	11000000	23000000
FN048.01	B09	OBJ323	703	6872000	CTL	0.11	4000000	11000000	23000000
FN048.01	B09	OBJ324	295	5521000	CTL	0.11	4000000	11000000	23000000
FN048.01	B09	OBJ325	670	13940000	CTL	0.11	4000000	11000000	23000000
FN048.01	B09	OBJ326	455	10100000	CTL	0.11	4000000	11000000	23000000
FN048.01	B09	OBJ327	611	12880000	CTL	0.11	4000000	11000000	23000000
FN048.01	B09	OBJ328	421	5846000	CTL	0.11	4000000	11000000	23000000
FN048.01	B09	OBJ329	354	5903000	CTL	0.11	4000000	11000000	23000000
FN048.01	B09	OBJ330	735	7846000	CTL	0.11	4000000	11000000	23000000
FN048.01	B09	OBJ331	448	9986000	CTL	0.11	4000000	11000000	23000000
FN048.01	B09	OBJ332	552	6941000	CTL	0.11	4000000	11000000	23000000
FN048.01	B09	OBJ333	591	7665000	CTL	0.11	4000000	11000000	23000000
FN048.01	B09	OBJ334	401	5576000	CTL	0.11	4000000	11000000	23000000
FN048.01	B09	OBJ335	348	5539000	CTL	0.11	4000000	11000000	23000000
FN048.01	B09	OBJ336	915	8800000	CTL	0.11	4000000	11000000	23000000
FN048.01	B09	OBJ337	739	7609000	CTL	0.11	4000000	11000000	23000000
FN048.01	B09	OBJ338	1193	17370000	CTL	0.11	4000000	11000000	23000000
FN048.01	B09	OBJ339	353	5595000	CTL	0.11	4000000	11000000	23000000
FN048.01	B09	OBJ340	861	23350000	CTL	0.11	4000000	11000000	23000000
FN048.01	B09	OBJ341	398	5752000	CTL	0.11	4000000	11000000	23000000
FN048.01	B09	OBJ342	794	8441000	CTL	0.11	4000000	11000000	23000000
FN048.01	B09	OBJ343	754	8831000	CTL	0.11	4000000	11000000	23000000
FN048.01	B09	OBJ344	388	5763000	CTL	0.11	4000000	11000000	23000000
FN048.01	B09	OBJ345	338	6471000	CTL	0.11	4000000	11000000	23000000
FN048.01	B09	OBJ346	494	6744000	CTL	0.11	4000000	11000000	23000000
FN048.01	B09	OBJ347	311	5362000	CTL	0.11	4000000	11000000	23000000
FN048.01	B09	OBJ348	709	8812000	CTL	0.11	4000000	11000000	23000000
FN048.01	B09	OBJ349	446	6500000	CTL	0.11	4000000	11000000	23000000
FN048.01	B09	OBJ350	275	6259000	CTL	0.11	4000000	11000000	23000000
FN048.01	B09	OBJ351	893	9949000	CTL	0.11	4000000	11000000	23000000
FN048.01	B09	OBJ352	715	9012000	CTL	0.11	4000000	11000000	23000000
FN048.01	B09	OBJ353	650	8460000	CTL	0.11	4000000	11000000	23000000
FN048.01	B09	OBJ354	779	8309000	CTL	0.11	4000000	11000000	23000000
FN048.01	B09	OBJ355	136	823700	CTL	0.11	4000000	11000000	23000000
FN048.01	B09	OBJ356	655	8735000	CTL	0.11	4000000	11000000	23000000
FN048.01	B09	OBJ357	400	10600000	CTL	0.11	4000000	11000000	23000000
FN048.01	B09	OBJ358	445	6930000	CTL	0.11	4000000	11000000	23000000
FN048.01	B09	OBJ359	709	8690000	CTL	0.11	4000000	11000000	23000000
FN048.01	B09	OBJ360	497	6208000	CTL	0.11	4000000	11000000	23000000
FN048.01	B09	OBJ361	417	8976000	CTL	0.11	4000000	11000000	23000000
FN048.01	B09	OBJ362	526	15710000	CTL	0.11	4000000	11000000	23000000
FN048.01	B09	OBJ363	404	6491000	CTL	0.11	4000000	11000000	23000000
FN048.01	B09	OBJ364	1703	22540000	CTL	0.11	4000000	11000000	23000000
FN048.01	B09	OBJ365	759	14530000	CTL	0.11	4000000	11000000	23000000
FN048.01	B09	OBJ366	440	7902000	CTL	0.11	4000000	11000000	23000000
FN048.01	B09	OBJ367	368	5915000	CTL	0.11	4000000	11000000	23000000
FN048.01	B09	OBJ368	148	1044000	CTL	0.11	4000000	11000000	23000000
FN048.01	B08	OBJ1	92	1743000	CTL	0.11	4000000	11000000	23000000
FN048.01	B08	OBJ2	99	335000	CTL	0.11	4000000	11000000	23000000
FN048.01	B08	OBJ3	376	3201000	CTL	0.11	4000000	11000000	23000000
FN048.01	B08	OBJ4	799	12210000	CTL	0.11	4000000	11000000	23000000
FN048.01	B08	OBJ5	463	4802000	CTL	0.11	4000000	11000000	23000000
FN048.01	B08	OBJ6	623	11380000	CTL	0.11	4000000	11000000	23000000
FN048.01	B08	OBJ7	733	11730000	CTL	0.11	4000000	11000000	23000000
FN048.01	B08	OBJ8	368	9696000	CTL	0.11	4000000	11000000	23000000
FN048.01	B08	OBJ9	1275	12450000	CTL	0.11	4000000	11000000	23000000
FN048.01	B08	OBJ10	244	5015000	CTL	0.11	4000000	11000000	23000000
FN048.01	B08	OBJ11	473	12050000	CTL	0.11	4000000	11000000	23000000
FN048.01	B08	OBJ12	247	20360000	CTL	0.11	4000000	11000000	23000000
FN048.01	B08	OBJ13	458	5079000	CTL	0.11	4000000	11000000	23000000
FN048.01	B08	OBJ14	1287	16720000	CTL	0.11	4000000	11000000	23000000
FN048.01	B08	OBJ15	784	7040000	CTL	0.11	4000000	11000000	23000000
FN048.01	B08	OBJ16	282	4913000	CTL	0.11	4000000	11000000	23000000
FN048.01	B08	OBJ17	639	5761000	CTL	0.11	4000000	11000000	23000000
FN048.01	B08	OBJ18	611	6961000	CTL	0.11	4000000	11000000	23000000
FN048.01	B08	OBJ19	262	4940000	CTL	0.11	4000000	11000000	23000000
FN048.01	B08	OBJ20	292	5407000	CTL	0.11	4000000	11000000	23000000
FN048.01	B08	OBJ21	190	4809000	CTL	0.11	4000000	11000000	23000000
FN048.01	B08	OBJ22	800	7830000	CTL	0.11	4000000	11000000	23000000
FN048.01	B08	OBJ23	373	6038000	CTL	0.11	4000000	11000000	23000000
FN048.01	B08	OBJ24	377	5958000	CTL	0.11	4000000	11000000	23000000
FN048.01	B08	OBJ25	206	4800000	CTL	0.11	4000000	11000000	23000000
FN048.01	B08	OBJ26	993	7552000	CTL	0.11	4000000	11000000	23000000
FN048.01	B08	OBJ27	557	12740000	CTL	0.11	4000000	11000000	23000000
FN048.01	B08	OBJ28	419	6524000	CTL	0.11	4000000	11000000	23000000
FN048.01	B08	OBJ29	281	5725000	CTL	0.11	4000000	11000000	23000000
FN048.01	B08	OBJ30	528	12590000	CTL	0.11	4000000	11000000	23000000
FN048.01	B08	OBJ31	454	6358000	CTL	0.11	4000000	11000000	23000000
FN048.01	B08	OBJ32	1249	15480000	CTL	0.11	4000000	11000000	23000000
FN048.01	B08	OBJ33	1217	15860000	CTL	0.11	4000000	11000000	23000000
FN048.01	B08	OBJ34	995	7982000	CTL	0.11	4000000	11000000	23000000
FN048.01	B08	OBJ35	660	10730000	CTL	0.11	4000000	11000000	23000000
FN048.01	B08	OBJ36	477	10230000	CTL	0.11	4000000	11000000	23000000
FN048.01	B08	OBJ37	812	11560000	CTL	0.11	4000000	11000000	23000000
FN048.01	B08	OBJ38	825	30380000	CTL	0.11	4000000	11000000	23000000
FN048.01	B08	OBJ39	658	7192000	CTL	0.11	4000000	11000000	23000000
FN048.01	B08	OBJ40	386	9655000	CTL	0.11	4000000	11000000	23000000
FN048.01	B08	OBJ41	658	13880000	CTL	0.11	4000000	11000000	23000000
FN048.01	B08	OBJ42	697	13870000	CTL	0.11	4000000	11000000	23000000
FN048.01	B08	OBJ43	1588	17570000	CTL	0.11	4000000	11000000	23000000
FN048.01	B08	OBJ44	794	8569000	CTL	0.11	4000000	11000000	23000000
FN048.01	B08	OBJ45	1009	28150000	CTL	0.11	4000000	11000000	23000000
FN048.01	B08	OBJ46	787	26860000	CTL	0.11	4000000	11000000	23000000
FN048.01	B08	OBJ47	149	6239000	CTL	0.11	4000000	11000000	23000000
FN048.01	B08	OBJ48	985	10180000	CTL	0.11	4000000	11000000	23000000
FN048.01	B08	OBJ49	882	32430000	CTL	0.11	4000000	11000000	23000000
FN048.01	B08	OBJ50	156	6001000	CTL	0.11	4000000	11000000	23000000
FN048.01	B08	OBJ51	1249	16300000	CTL	0.11	4000000	11000000	23000000
FN048.01	B08	OBJ52	963	9906000	CTL	0.11	4000000	11000000	23000000
FN048.01	B08	OBJ53	617	7359000	CTL	0.11	4000000	11000000	23000000
FN048.01	B08	OBJ54	288	13930000	CTL	0.11	4000000	11000000	23000000
FN048.01	B08	OBJ55	596	6818000	CTL	0.11	4000000	11000000	23000000
FN048.01	B08	OBJ56	766	8488000	CTL	0.11	4000000	11000000	23000000
FN048.01	B08	OBJ57	217	10690000	CTL	0.11	4000000	11000000	23000000
FN048.01	B08	OBJ58	517	11800000	CTL	0.11	4000000	11000000	23000000
FN048.01	B08	OBJ59	319	5288000	CTL	0.11	4000000	11000000	23000000
FN048.01	B08	OBJ60	1693	22210000	CTL	0.11	4000000	11000000	23000000
FN048.01	B08	OBJ61	928	16470000	CTL	0.11	4000000	11000000	23000000
FN048.01	B08	OBJ62	1132	15830000	CTL	0.11	4000000	11000000	23000000
FN048.01	B08	OBJ63	695	7303000	CTL	0.11	4000000	11000000	23000000
FN048.01	B08	OBJ64	783	14040000	CTL	0.11	4000000	11000000	23000000
FN048.01	B08	OBJ65	605	5254000	CTL	0.11	4000000	11000000	23000000
FN048.01	B08	OBJ66	611	12760000	CTL	0.11	4000000	11000000	23000000
FN048.01	B08	OBJ67	633	7481000	CTL	0.11	4000000	11000000	23000000
FN048.01	B08	OBJ68	597	13960000	CTL	0.11	4000000	11000000	23000000
FN048.01	B08	OBJ69	425	7232000	CTL	0.11	4000000	11000000	23000000
FN048.01	B08	OBJ70	248	4205000	CTL	0.11	4000000	11000000	23000000
FN048.01	B08	OBJ71	268	4321000	CTL	0.11	4000000	11000000	23000000
FN048.01	B08	OBJ72	616	5276000	CTL	0.11	4000000	11000000	23000000
FN048.01	B08	OBJ73	906	24140000	CTL	0.11	4000000	11000000	23000000
FN048.01	B08	OBJ74	307	4731000	CTL	0.11	4000000	11000000	23000000
FN048.01	B08	OBJ75	512	5465000	CTL	0.11	4000000	11000000	23000000
FN048.01	B08	OBJ76	402	11270000	CTL	0.11	4000000	11000000	23000000
FN048.01	B08	OBJ77	296	4962000	CTL	0.11	4000000	11000000	23000000
FN048.01	B08	OBJ78	321	5250000	CTL	0.11	4000000	11000000	23000000
FN048.01	B08	OBJ79	433	7991000	CTL	0.11	4000000	11000000	23000000
FN048.01	B08	OBJ80	155	4258000	CTL	0.11	4000000	11000000	23000000
FN048.01	B08	OBJ81	264	4772000	CTL	0.11	4000000	11000000	23000000
FN048.01	B08	OBJ82	182	4497000	CTL	0.11	4000000	11000000	23000000
FN048.01	B08	OBJ83	1269	15230000	CTL	0.11	4000000	11000000	23000000
FN048.01	B08	OBJ84	377	5048000	CTL	0.11	4000000	11000000	23000000
FN048.01	B08	OBJ85	798	7064000	CTL	0.11	4000000	11000000	23000000
FN048.01	B08	OBJ86	388	5509000	CTL	0.11	4000000	11000000	23000000
FN048.01	B08	OBJ87	331	5912000	CTL	0.11	4000000	11000000	23000000
FN048.01	B08	OBJ88	782	23230000	CTL	0.11	4000000	11000000	23000000
FN048.01	B08	OBJ89	747	7359000	CTL	0.11	4000000	11000000	23000000
FN048.01	B08	OBJ90	1102	15750000	CTL	0.11	4000000	11000000	23000000
FN048.01	B08	OBJ91	450	10720000	CTL	0.11	4000000	11000000	23000000
FN048.01	B08	OBJ92	697	6933000	CTL	0.11	4000000	11000000	23000000
FN048.01	B08	OBJ93	360	5436000	CTL	0.11	4000000	11000000	23000000
FN048.01	B08	OBJ94	269	5253000	CTL	0.11	4000000	11000000	23000000
FN048.01	B08	OBJ95	1091	14570000	CTL	0.11	4000000	11000000	23000000
FN048.01	B08	OBJ96	710	13030000	CTL	0.11	4000000	11000000	23000000
FN048.01	B08	OBJ97	812	7710000	CTL	0.11	4000000	11000000	23000000
FN048.01	B08	OBJ98	302	5034000	CTL	0.11	4000000	11000000	23000000
FN048.01	B08	OBJ99	878	6662000	CTL	0.11	4000000	11000000	23000000
FN048.01	B08	OBJ100	470	9885000	CTL	0.11	4000000	11000000	23000000
FN048.01	B08	OBJ101	676	6892000	CTL	0.11	4000000	11000000	23000000
FN048.01	B08	OBJ102	341	8069000	CTL	0.11	4000000	11000000	23000000
FN048.01	B08	OBJ103	387	5192000	CTL	0.11	4000000	11000000	23000000
FN048.01	B08	OBJ104	637	6123000	CTL	0.11	4000000	11000000	23000000
FN048.01	B08	OBJ105	426	9520000	CTL	0.11	4000000	11000000	23000000
FN048.01	B08	OBJ106	813	7650000	CTL	0.11	4000000	11000000	23000000
FN048.01	B08	OBJ107	417	8329000	CTL	0.11	4000000	11000000	23000000
FN048.01	B08	OBJ108	507	10520000	CTL	0.11	4000000	11000000	23000000
FN048.01	B08	OBJ109	335	5714000	CTL	0.11	4000000	11000000	23000000
FN048.01	B08	OBJ110	857	15770000	CTL	0.11	4000000	11000000	23000000
FN048.01	B08	OBJ111	485	8566000	CTL	0.11	4000000	11000000	23000000
FN048.01	B08	OBJ112	382	5047000	CTL	0.11	4000000	11000000	23000000
FN048.01	B08	OBJ113	539	6189000	CTL	0.11	4000000	11000000	23000000
FN048.01	B08	OBJ114	275	5491000	CTL	0.11	4000000	11000000	23000000
FN048.01	B08	OBJ115	864	14210000	CTL	0.11	4000000	11000000	23000000
FN048.01	B08	OBJ116	736	14290000	CTL	0.11	4000000	11000000	23000000
FN048.01	B08	OBJ117	149	3907000	CTL	0.11	4000000	11000000	23000000
FN048.01	B08	OBJ118	196	10640000	CTL	0.11	4000000	11000000	23000000
FN048.01	B08	OBJ119	756	13640000	CTL	0.11	4000000	11000000	23000000
FN048.01	B08	OBJ120	745	24410000	CTL	0.11	4000000	11000000	23000000
FN048.01	B08	OBJ121	678	7109000	CTL	0.11	4000000	11000000	23000000
FN048.01	B08	OBJ122	679	14350000	CTL	0.11	4000000	11000000	23000000
FN048.01	B08	OBJ123	449	6440000	CTL	0.11	4000000	11000000	23000000
FN048.01	B08	OBJ124	361	5908000	CTL	0.11	4000000	11000000	23000000
FN048.01	B08	OBJ125	844	7597000	CTL	0.11	4000000	11000000	23000000
FN048.01	B08	OBJ126	510	6680000	CTL	0.11	4000000	11000000	23000000
FN048.01	B08	OBJ127	775	11710000	CTL	0.11	4000000	11000000	23000000
FN048.01	B08	OBJ128	811	14460000	CTL	0.11	4000000	11000000	23000000
FN048.01	B08	OBJ129	824	7195000	CTL	0.11	4000000	11000000	23000000
FN048.01	B08	OBJ130	596	6669000	CTL	0.11	4000000	11000000	23000000
FN048.01	B08	OBJ131	400	6365000	CTL	0.11	4000000	11000000	23000000
FN048.01	B08	OBJ132	448	5556000	CTL	0.11	4000000	11000000	23000000
FN048.01	B08	OBJ133	1292	17960000	CTL	0.11	4000000	11000000	23000000
FN048.01	B08	OBJ134	623	7895000	CTL	0.11	4000000	11000000	23000000
FN048.01	B08	OBJ135	415	5615000	CTL	0.11	4000000	11000000	23000000
FN048.01	B08	OBJ136	435	5539000	CTL	0.11	4000000	11000000	23000000
FN048.01	B08	OBJ137	781	7426000	CTL	0.11	4000000	11000000	23000000
FN048.01	B08	OBJ138	739	6614000	CTL	0.11	4000000	11000000	23000000
FN048.01	B08	OBJ139	890	14500000	CTL	0.11	4000000	11000000	23000000
FN048.01	B08	OBJ140	440	6893000	CTL	0.11	4000000	11000000	23000000
FN048.01	B08	OBJ141	451	5984000	CTL	0.11	4000000	11000000	23000000
FN048.01	B08	OBJ142	402	6340000	CTL	0.11	4000000	11000000	23000000
FN048.01	B08	OBJ143	580	12750000	CTL	0.11	4000000	11000000	23000000
FN048.01	B08	OBJ144	186	5321000	CTL	0.11	4000000	11000000	23000000
FN048.01	B08	OBJ145	1001	15900000	CTL	0.11	4000000	11000000	23000000
FN048.01	B08	OBJ146	324	5426000	CTL	0.11	4000000	11000000	23000000
FN048.01	B08	OBJ147	672	7001000	CTL	0.11	4000000	11000000	23000000
FN048.01	B08	OBJ148	236	5593000	CTL	0.11	4000000	11000000	23000000
FN048.01	B08	OBJ149	296	5498000	CTL	0.11	4000000	11000000	23000000
FN048.01	B08	OBJ150	1025	13460000	CTL	0.11	4000000	11000000	23000000
FN048.01	B08	OBJ151	539	11080000	CTL	0.11	4000000	11000000	23000000
FN048.01	B08	OBJ152	139	553200	CTL	0.11	4000000	11000000	23000000
FN048.01	B08	OBJ153	570	11480000	CTL	0.11	4000000	11000000	23000000
FN048.01	B08	OBJ154	1125	34000000	CTL	0.11	4000000	11000000	23000000
FN048.01	B08	OBJ155	485	9175000	CTL	0.11	4000000	11000000	23000000
FN048.01	B08	OBJ156	398	6161000	CTL	0.11	4000000	11000000	23000000
FN048.01	B08	OBJ157	830	7097000	CTL	0.11	4000000	11000000	23000000
FN048.01	B08	OBJ158	484	6914000	CTL	0.11	4000000	11000000	23000000
FN048.01	B08	OBJ159	714	7171000	CTL	0.11	4000000	11000000	23000000
FN048.01	B08	OBJ160	679	7957000	CTL	0.11	4000000	11000000	23000000
FN048.01	B08	OBJ161	614	14970000	CTL	0.11	4000000	11000000	23000000
FN048.01	B08	OBJ162	421	6448000	CTL	0.11	4000000	11000000	23000000
FN048.01	B08	OBJ163	393	8156000	CTL	0.11	4000000	11000000	23000000
FN048.01	B08	OBJ164	369	9547000	CTL	0.11	4000000	11000000	23000000
FN048.01	B08	OBJ165	815	8383000	CTL	0.11	4000000	11000000	23000000
FN048.01	B08	OBJ166	411	7065000	CTL	0.11	4000000	11000000	23000000
FN048.01	B08	OBJ167	643	7788000	CTL	0.11	4000000	11000000	23000000
FN048.01	B08	OBJ168	467	8880000	CTL	0.11	4000000	11000000	23000000
FN048.01	B08	OBJ169	501	14250000	CTL	0.11	4000000	11000000	23000000
FN048.01	B08	OBJ170	645	14170000	CTL	0.11	4000000	11000000	23000000
FN048.01	B08	OBJ171	707	7075000	CTL	0.11	4000000	11000000	23000000
FN048.01	B08	OBJ172	352	6568000	CTL	0.11	4000000	11000000	23000000
FN048.01	B08	OBJ173	565	3490000	CTL	0.11	4000000	11000000	23000000
FN048.01	B08	OBJ174	1309	27610000	CTL	0.11	4000000	11000000	23000000
FN048.01	B08	OBJ175	562	10870000	CTL	0.11	4000000	11000000	23000000
FN048.01	B08	OBJ176	1053	10490000	CTL	0.11	4000000	11000000	23000000
FN048.01	B08	OBJ177	333	4037000	CTL	0.11	4000000	11000000	23000000
FN048.01	B08	OBJ178	463	8831000	CTL	0.11	4000000	11000000	23000000
FN048.01	B08	OBJ179	951	25240000	CTL	0.11	4000000	11000000	23000000
FN048.01	B08	OBJ180	408	7694000	CTL	0.11	4000000	11000000	23000000
FN048.01	B08	OBJ181	845	18640000	CTL	0.11	4000000	11000000	23000000
FN048.01	B08	OBJ182	430	5524000	CTL	0.11	4000000	11000000	23000000
FN048.01	B08	OBJ183	692	7837000	CTL	0.11	4000000	11000000	23000000
FN048.01	B08	OBJ184	551	7718000	CTL	0.11	4000000	11000000	23000000
FN048.01	B08	OBJ185	1101	8440000	CTL	0.11	4000000	11000000	23000000
FN048.01	B08	OBJ186	689	13720000	CTL	0.11	4000000	11000000	23000000
FN048.01	B08	OBJ187	320	5339000	CTL	0.11	4000000	11000000	23000000
FN048.01	B08	OBJ188	399	6495000	CTL	0.11	4000000	11000000	23000000
FN048.01	B08	OBJ189	538	8688000	CTL	0.11	4000000	11000000	23000000
FN048.01	B08	OBJ190	544	9971000	CTL	0.11	4000000	11000000	23000000
FN048.01	B08	OBJ191	584	10100000	CTL	0.11	4000000	11000000	23000000
FN048.01	B08	OBJ192	831	7359000	CTL	0.11	4000000	11000000	23000000
FN048.01	B08	OBJ193	1208	16840000	CTL	0.11	4000000	11000000	23000000
FN048.01	B08	OBJ194	809	8235000	CTL	0.11	4000000	11000000	23000000
FN048.01	B08	OBJ195	689	7240000	CTL	0.11	4000000	11000000	23000000
FN048.01	B08	OBJ196	817	8093000	CTL	0.11	4000000	11000000	23000000
FN048.01	B08	OBJ197	522	9789000	CTL	0.11	4000000	11000000	23000000
FN048.01	B08	OBJ198	1174	17090000	CTL	0.11	4000000	11000000	23000000
FN048.01	B08	OBJ199	687	8102000	CTL	0.11	4000000	11000000	23000000
FN048.01	B08	OBJ200	1156	16130000	CTL	0.11	4000000	11000000	23000000
FN048.01	B08	OBJ201	1197	16040000	CTL	0.11	4000000	11000000	23000000
FN048.01	B08	OBJ202	578	12550000	CTL	0.11	4000000	11000000	23000000
FN048.01	B08	OBJ203	778	7387000	CTL	0.11	4000000	11000000	23000000
FN048.01	B08	OBJ204	826	14490000	CTL	0.11	4000000	11000000	23000000
FN048.01	B08	OBJ205	155	5472000	CTL	0.11	4000000	11000000	23000000
FN048.01	B08	OBJ206	704	7860000	CTL	0.11	4000000	11000000	23000000
FN048.01	B08	OBJ207	154	6085000	CTL	0.11	4000000	11000000	23000000
FN048.01	B08	OBJ208	601	12820000	CTL	0.11	4000000	11000000	23000000
FN048.01	B08	OBJ209	481	8007000	CTL	0.11	4000000	11000000	23000000
FN048.01	B08	OBJ210	747	8501000	CTL	0.11	4000000	11000000	23000000
FN048.01	B08	OBJ211	1946	37010000	CTL	0.11	4000000	11000000	23000000
FN048.01	B08	OBJ212	616	13780000	CTL	0.11	4000000	11000000	23000000
FN048.01	B08	OBJ213	607	12810000	CTL	0.11	4000000	11000000	23000000
FN048.01	B08	OBJ214	737	7338000	CTL	0.11	4000000	11000000	23000000
FN048.01	B08	OBJ215	792	8098000	CTL	0.11	4000000	11000000	23000000
FN048.01	B08	OBJ216	435	6402000	CTL	0.11	4000000	11000000	23000000
FN048.01	B08	OBJ217	433	6476000	CTL	0.11	4000000	11000000	23000000
FN048.01	B08	OBJ218	696	8529000	CTL	0.11	4000000	11000000	23000000
FN048.01	B08	OBJ219	666	7071000	CTL	0.11	4000000	11000000	23000000
FN048.01	B08	OBJ220	664	7940000	CTL	0.11	4000000	11000000	23000000
FN048.01	B08	OBJ221	504	6755000	CTL	0.11	4000000	11000000	23000000
FN048.01	B08	OBJ222	1107	14960000	CTL	0.11	4000000	11000000	23000000
FN048.01	B08	OBJ223	389	6761000	CTL	0.11	4000000	11000000	23000000
FN048.01	B08	OBJ224	1376	19600000	CTL	0.11	4000000	11000000	23000000
FN048.01	B08	OBJ225	848	9177000	CTL	0.11	4000000	11000000	23000000
FN048.01	B08	OBJ226	574	13070000	CTL	0.11	4000000	11000000	23000000
FN048.01	B08	OBJ227	1471	19920000	CTL	0.11	4000000	11000000	23000000
FN048.01	B08	OBJ228	784	9758000	CTL	0.11	4000000	11000000	23000000
FN048.01	B08	OBJ229	359	5905000	CTL	0.11	4000000	11000000	23000000
FN048.01	B08	OBJ230	286	5595000	CTL	0.11	4000000	11000000	23000000
FN048.01	B08	OBJ231	464	8196000	CTL	0.11	4000000	11000000	23000000
FN048.01	B08	OBJ232	563	13030000	CTL	0.11	4000000	11000000	23000000
FN048.01	B08	OBJ233	1549	19680000	CTL	0.11	4000000	11000000	23000000
FN048.01	B08	OBJ234	315	6291000	CTL	0.11	4000000	11000000	23000000
FN048.01	B08	OBJ235	705	13670000	CTL	0.11	4000000	11000000	23000000
FN048.01	B08	OBJ236	340	6495000	CTL	0.11	4000000	11000000	23000000
FN048.01	B08	OBJ237	1026	13520000	CTL	0.11	4000000	11000000	23000000
FN048.01	B08	OBJ238	659	10630000	CTL	0.11	4000000	11000000	23000000
FN048.01	B08	OBJ239	697	5879000	CTL	0.11	4000000	11000000	23000000
FN048.01	B08	OBJ240	854	6294000	CTL	0.11	4000000	11000000	23000000
FN048.01	B08	OBJ241	645	11660000	CTL	0.11	4000000	11000000	23000000
FN048.01	B08	OBJ242	552	10050000	CTL	0.11	4000000	11000000	23000000
FN048.01	B08	OBJ243	732	7541000	CTL	0.11	4000000	11000000	23000000
FN048.01	B08	OBJ244	568	9970000	CTL	0.11	4000000	11000000	23000000
FN048.01	B08	OBJ245	1322	14570000	CTL	0.11	4000000	11000000	23000000
FN048.01	B08	OBJ246	452	6155000	CTL	0.11	4000000	11000000	23000000
FN048.01	B08	OBJ247	568	6413000	CTL	0.11	4000000	11000000	23000000
FN048.01	B08	OBJ248	842	6468000	CTL	0.11	4000000	11000000	23000000
FN048.01	B08	OBJ249	440	5855000	CTL	0.11	4000000	11000000	23000000
FN048.01	B08	OBJ250	912	14310000	CTL	0.11	4000000	11000000	23000000
FN048.01	B08	OBJ251	744	6783000	CTL	0.11	4000000	11000000	23000000
FN048.01	B08	OBJ252	833	8315000	CTL	0.11	4000000	11000000	23000000
FN048.01	B08	OBJ253	564	6300000	CTL	0.11	4000000	11000000	23000000
FN048.01	B08	OBJ254	317	5174000	CTL	0.11	4000000	11000000	23000000
FN048.01	B08	OBJ255	885	8344000	CTL	0.11	4000000	11000000	23000000
FN048.01	B08	OBJ256	1046	15400000	CTL	0.11	4000000	11000000	23000000
FN048.01	B08	OBJ257	1273	18190000	CTL	0.11	4000000	11000000	23000000
FN048.01	B08	OBJ258	399	5883000	CTL	0.11	4000000	11000000	23000000
FN048.01	B08	OBJ259	609	7274000	CTL	0.11	4000000	11000000	23000000
FN048.01	B08	OBJ260	485	6619000	CTL	0.11	4000000	11000000	23000000
FN048.01	B08	OBJ261	644	14110000	CTL	0.11	4000000	11000000	23000000
FN048.01	B08	OBJ262	698	7336000	CTL	0.11	4000000	11000000	23000000
FN048.01	B08	OBJ263	465	7729000	CTL	0.11	4000000	11000000	23000000
FN048.01	B08	OBJ264	386	5858000	CTL	0.11	4000000	11000000	23000000
FN048.01	B08	OBJ265	535	7330000	CTL	0.11	4000000	11000000	23000000
FN048.01	B08	OBJ266	493	6526000	CTL	0.11	4000000	11000000	23000000
FN048.01	B08	OBJ267	595	7833000	CTL	0.11	4000000	11000000	23000000
FN048.01	B08	OBJ268	625	13730000	CTL	0.11	4000000	11000000	23000000
FN048.01	B08	OBJ269	685	11450000	CTL	0.11	4000000	11000000	23000000
FN048.01	B08	OBJ270	794	16780000	CTL	0.11	4000000	11000000	23000000
FN048.01	B08	OBJ271	385	6695000	CTL	0.11	4000000	11000000	23000000
FN048.01	B08	OBJ272	623	7885000	CTL	0.11	4000000	11000000	23000000
FN048.01	B08	OBJ273	149	6530000	CTL	0.11	4000000	11000000	23000000
FN048.01	B08	OBJ274	1099	8046000	CTL	0.11	4000000	11000000	23000000
FN048.01	B08	OBJ275	1150	33770000	CTL	0.11	4000000	11000000	23000000
FN048.01	B08	OBJ276	464	8216000	CTL	0.11	4000000	11000000	23000000
FN048.01	B08	OBJ277	388	7563000	CTL	0.11	4000000	11000000	23000000
FN048.01	B08	OBJ278	340	6537000	CTL	0.11	4000000	11000000	23000000
FN048.01	B08	OBJ279	1046	17540000	CTL	0.11	4000000	11000000	23000000
FN048.01	B08	OBJ280	754	8411000	CTL	0.11	4000000	11000000	23000000
FN048.01	B08	OBJ281	559	7060000	CTL	0.11	4000000	11000000	23000000
FN048.01	B08	OBJ282	777	8842000	CTL	0.11	4000000	11000000	23000000
FN048.01	B08	OBJ283	585	12610000	CTL	0.11	4000000	11000000	23000000
FN048.01	B08	OBJ284	720	8062000	CTL	0.11	4000000	11000000	23000000
FN048.01	B08	OBJ285	463	7243000	CTL	0.11	4000000	11000000	23000000
FN048.01	B08	OBJ286	481	7245000	CTL	0.11	4000000	11000000	23000000
FN048.01	B08	OBJ287	471	6972000	CTL	0.11	4000000	11000000	23000000
FN048.01	B08	OBJ288	439	6503000	CTL	0.11	4000000	11000000	23000000
FN048.01	B08	OBJ289	476	7809000	CTL	0.11	4000000	11000000	23000000
FN048.01	B08	OBJ290	566	5858000	CTL	0.11	4000000	11000000	23000000
FN048.01	B08	OBJ291	488	5785000	CTL	0.11	4000000	11000000	23000000
FN048.01	B08	OBJ292	847	7575000	CTL	0.11	4000000	11000000	23000000
FN048.01	B08	OBJ293	579	11710000	CTL	0.11	4000000	11000000	23000000
FN048.01	B08	OBJ294	321	5277000	CTL	0.11	4000000	11000000	23000000
FN048.01	B08	OBJ295	240	4894000	CTL	0.11	4000000	11000000	23000000
FN048.01	B08	OBJ296	341	5287000	CTL	0.11	4000000	11000000	23000000
FN048.01	B08	OBJ297	702	7081000	CTL	0.11	4000000	11000000	23000000
FN048.01	B08	OBJ298	317	4585000	CTL	0.11	4000000	11000000	23000000
FN048.01	B08	OBJ299	673	7219000	CTL	0.11	4000000	11000000	23000000
FN048.01	B08	OBJ300	1557	16090000	CTL	0.11	4000000	11000000	23000000
FN048.01	B08	OBJ301	534	9978000	CTL	0.11	4000000	11000000	23000000
FN048.01	B08	OBJ302	183	6595000	CTL	0.11	4000000	11000000	23000000
FN048.01	B08	OBJ303	962	14980000	CTL	0.11	4000000	11000000	23000000
FN048.01	B08	OBJ304	480	8922000	CTL	0.11	4000000	11000000	23000000
FN048.01	B08	OBJ305	179	5911000	CTL	0.11	4000000	11000000	23000000
FN048.01	B08	OBJ306	166	826000	CTL	0.11	4000000	11000000	23000000
FN048.01	B08	OBJ307	386	7632000	CTL	0.11	4000000	11000000	23000000
FN048.01	B08	OBJ308	535	7420000	CTL	0.11	4000000	11000000	23000000
FN048.01	B08	OBJ309	251	4998000	CTL	0.11	4000000	11000000	23000000
FN048.01	B08	OBJ310	537	12370000	CTL	0.11	4000000	11000000	23000000
FN048.01	B08	OBJ311	385	8351000	CTL	0.11	4000000	11000000	23000000
FN048.01	B08	OBJ312	459	12540000	CTL	0.11	4000000	11000000	23000000
FN048.01	B08	OBJ313	494	9614000	CTL	0.11	4000000	11000000	23000000
FN048.01	B08	OBJ314	452	12860000	CTL	0.11	4000000	11000000	23000000
FN048.01	B08	OBJ315	295	4899000	CTL	0.11	4000000	11000000	23000000
FN048.01	B08	OBJ316	619	14790000	CTL	0.11	4000000	11000000	23000000
FN048.01	B08	OBJ317	733	8517000	CTL	0.11	4000000	11000000	23000000
FN048.01	B08	OBJ318	789	8965000	CTL	0.11	4000000	11000000	23000000
FN048.01	B08	OBJ319	690	14200000	CTL	0.11	4000000	11000000	23000000
FN048.01	B08	OBJ320	1036	19780000	CTL	0.11	4000000	11000000	23000000
FN048.01	B08	OBJ321	1123	17970000	CTL	0.11	4000000	11000000	23000000
FN048.01	B08	OBJ322	526	9896000	CTL	0.11	4000000	11000000	23000000
FN048.01	B08	OBJ323	753	8900000	CTL	0.11	4000000	11000000	23000000
FN048.01	B08	OBJ324	1040	17240000	CTL	0.11	4000000	11000000	23000000
FN048.01	B08	OBJ325	443	6753000	CTL	0.11	4000000	11000000	23000000
FN048.01	B08	OBJ326	708	8356000	CTL	0.11	4000000	11000000	23000000
FN048.01	B08	OBJ327	501	11410000	CTL	0.11	4000000	11000000	23000000
FN048.01	B08	OBJ328	536	12010000	CTL	0.11	4000000	11000000	23000000
FN048.01	B08	OBJ329	542	6948000	CTL	0.11	4000000	11000000	23000000
FN048.01	B08	OBJ330	782	16010000	CTL	0.11	4000000	11000000	23000000
FN048.01	B08	OBJ331	1215	18410000	CTL	0.11	4000000	11000000	23000000
FN048.01	B08	OBJ332	322	6459000	CTL	0.11	4000000	11000000	23000000
FN048.01	B08	OBJ333	1240	18990000	CTL	0.11	4000000	11000000	23000000
FN048.01	B08	OBJ334	259	6483000	CTL	0.11	4000000	11000000	23000000
FN048.01	B08	OBJ335	418	7605000	CTL	0.11	4000000	11000000	23000000
FN048.01	B08	OBJ336	321	6422000	CTL	0.11	4000000	11000000	23000000
FN048.01	B08	OBJ337	332	6499000	CTL	0.11	4000000	11000000	23000000
FN048.01	B08	OBJ338	553	7173000	CTL	0.11	4000000	11000000	23000000
FN048.01	B08	OBJ339	336	8323000	CTL	0.11	4000000	11000000	23000000
FN048.01	B08	OBJ340	514	7717000	CTL	0.11	4000000	11000000	23000000
FN048.01	B08	OBJ341	844	8764000	CTL	0.11	4000000	11000000	23000000
FN048.01	B08	OBJ342	1055	14690000	CTL	0.11	4000000	11000000	23000000
FN048.01	B08	OBJ343	414	6419000	CTL	0.11	4000000	11000000	23000000
FN048.01	B08	OBJ344	556	14910000	CTL	0.11	4000000	11000000	23000000
FN048.01	B08	OBJ345	233	5375000	CTL	0.11	4000000	11000000	23000000
FN048.01	B08	OBJ346	184	13850000	CTL	0.11	4000000	11000000	23000000
FN048.01	B08	OBJ347	445	11460000	CTL	0.11	4000000	11000000	23000000
FN048.01	B08	OBJ348	543	15520000	CTL	0.11	4000000	11000000	23000000
FN048.01	B08	OBJ349	248	5380000	CTL	0.11	4000000	11000000	23000000
FN048.01	B08	OBJ350	149	5624000	CTL	0.11	4000000	11000000	23000000
FN048.01	B08	OBJ351	158	6431000	CTL	0.11	4000000	11000000	23000000
FN048.01	B08	OBJ352	771	14750000	CTL	0.11	4000000	11000000	23000000
FN048.01	B08	OBJ353	698	14480000	CTL	0.11	4000000	11000000	23000000
FN048.01	B08	OBJ354	601	9664000	CTL	0.11	4000000	11000000	23000000
FN048.01	B08	OBJ355	872	10340000	CTL	0.11	4000000	11000000	23000000
FN048.01	B08	OBJ356	404	8605000	CTL	0.11	4000000	11000000	23000000
FN048.01	B08	OBJ357	165	4639000	CTL	0.11	4000000	11000000	23000000
FN048.01	B08	OBJ358	172	3956000	CTL	0.11	4000000	11000000	23000000
FN048.01	B08	OBJ359	108	816900	CTL	0.11	4000000	11000000	23000000
FN048.01	B07	OBJ1	98	618400	CTL	0.11	4000000	11000000	23000000
FN048.01	B07	OBJ2	714	10640000	CTL	0.11	4000000	11000000	23000000
FN048.01	B07	OBJ3	98	485300	CTL	0.11	4000000	11000000	23000000
FN048.01	B07	OBJ4	106	693000	CTL	0.11	4000000	11000000	23000000
FN048.01	B07	OBJ5	100	364300	CTL	0.11	4000000	11000000	23000000
FN048.01	B07	OBJ6	116	370400	CTL	0.11	4000000	11000000	23000000
FN048.01	B07	OBJ7	515	5768000	CTL	0.11	4000000	11000000	23000000
FN048.01	B07	OBJ8	725	10230000	CTL	0.11	4000000	11000000	23000000
FN048.01	B07	OBJ9	480	10690000	CTL	0.11	4000000	11000000	23000000
FN048.01	B07	OBJ10	539	10800000	CTL	0.11	4000000	11000000	23000000
FN048.01	B07	OBJ11	360	5348000	CTL	0.11	4000000	11000000	23000000
FN048.01	B07	OBJ12	778	7083000	CTL	0.11	4000000	11000000	23000000
FN048.01	B07	OBJ13	871	14450000	CTL	0.11	4000000	11000000	23000000
FN048.01	B07	OBJ14	394	5359000	CTL	0.11	4000000	11000000	23000000
FN048.01	B07	OBJ15	378	5714000	CTL	0.11	4000000	11000000	23000000
FN048.01	B07	OBJ16	547	7679000	CTL	0.11	4000000	11000000	23000000
FN048.01	B07	OBJ17	306	5443000	CTL	0.11	4000000	11000000	23000000
FN048.01	B07	OBJ18	575	8817000	CTL	0.11	4000000	11000000	23000000
FN048.01	B07	OBJ19	713	6814000	CTL	0.11	4000000	11000000	23000000
FN048.01	B07	OBJ20	698	7000000	CTL	0.11	4000000	11000000	23000000
FN048.01	B07	OBJ21	1400	20500000	CTL	0.11	4000000	11000000	23000000
FN048.01	B07	OBJ22	599	7092000	CTL	0.11	4000000	11000000	23000000
FN048.01	B07	OBJ23	376	5676000	CTL	0.11	4000000	11000000	23000000
FN048.01	B07	OBJ24	918	13190000	CTL	0.11	4000000	11000000	23000000
FN048.01	B07	OBJ25	702	7397000	CTL	0.11	4000000	11000000	23000000
FN048.01	B07	OBJ26	1298	17840000	CTL	0.11	4000000	11000000	23000000
FN048.01	B07	OBJ27	403	6781000	CTL	0.11	4000000	11000000	23000000
FN048.01	B07	OBJ28	665	7049000	CTL	0.11	4000000	11000000	23000000
FN048.01	B07	OBJ29	582	7523000	CTL	0.11	4000000	11000000	23000000
FN048.01	B07	OBJ30	784	8110000	CTL	0.11	4000000	11000000	23000000
FN048.01	B07	OBJ31	1381	5319000	CTL	0.11	4000000	11000000	23000000
FN048.01	B07	OBJ32	786	6180000	CTL	0.11	4000000	11000000	23000000
FN048.01	B07	OBJ33	620	7637000	CTL	0.11	4000000	11000000	23000000
FN048.01	B07	OBJ34	768	7502000	CTL	0.11	4000000	11000000	23000000
FN048.01	B07	OBJ35	605	7239000	CTL	0.11	4000000	11000000	23000000
FN048.01	B07	OBJ36	678	7169000	CTL	0.11	4000000	11000000	23000000
FN048.01	B07	OBJ37	371	6390000	CTL	0.11	4000000	11000000	23000000
FN048.01	B07	OBJ38	473	13470000	CTL	0.11	4000000	11000000	23000000
FN048.01	B07	OBJ39	328	6123000	CTL	0.11	4000000	11000000	23000000
FN048.01	B07	OBJ40	729	15510000	CTL	0.11	4000000	11000000	23000000
FN048.01	B07	OBJ41	839	2790000	CTL	0.11	4000000	11000000	23000000
FN048.01	B07	OBJ42	700	8301000	CTL	0.11	4000000	11000000	23000000
FN048.01	B07	OBJ43	364	5856000	CTL	0.11	4000000	11000000	23000000
FN048.01	B07	OBJ44	537	7087000	CTL	0.11	4000000	11000000	23000000
FN048.01	B07	OBJ45	485	6148000	CTL	0.11	4000000	11000000	23000000
FN048.01	B07	OBJ46	734	8651000	CTL	0.11	4000000	11000000	23000000
FN048.01	B07	OBJ47	727	2844000	CTL	0.11	4000000	11000000	23000000
FN048.01	B07	OBJ48	727	7534000	CTL	0.11	4000000	11000000	23000000
FN048.01	B07	OBJ49	532	8017000	CTL	0.11	4000000	11000000	23000000
FN048.01	B07	OBJ50	1087	18210000	CTL	0.11	4000000	11000000	23000000
FN048.01	B07	OBJ51	718	8563000	CTL	0.11	4000000	11000000	23000000
FN048.01	B07	OBJ52	518	7357000	CTL	0.11	4000000	11000000	23000000
FN048.01	B07	OBJ53	926	9686000	CTL	0.11	4000000	11000000	23000000
FN048.01	B07	OBJ54	368	5897000	CTL	0.11	4000000	11000000	23000000
FN048.01	B07	OBJ55	637	8379000	CTL	0.11	4000000	11000000	23000000
FN048.01	B07	OBJ56	1502	7570000	CTL	0.11	4000000	11000000	23000000
FN048.01	B07	OBJ57	381	5974000	CTL	0.11	4000000	11000000	23000000
FN048.01	B07	OBJ58	770	7912000	CTL	0.11	4000000	11000000	23000000
FN048.01	B07	OBJ59	727	8954000	CTL	0.11	4000000	11000000	23000000
FN048.01	B07	OBJ60	814	8299000	CTL	0.11	4000000	11000000	23000000
FN048.01	B07	OBJ61	700	7461000	CTL	0.11	4000000	11000000	23000000
FN048.01	B07	OBJ62	668	8707000	CTL	0.11	4000000	11000000	23000000
FN048.01	B07	OBJ63	912	8883000	CTL	0.11	4000000	11000000	23000000
FN048.01	B07	OBJ64	793	8619000	CTL	0.11	4000000	11000000	23000000
FN048.01	B07	OBJ65	1083	16260000	CTL	0.11	4000000	11000000	23000000
FN048.01	B07	OBJ66	1022	11640000	CTL	0.11	4000000	11000000	23000000
FN048.01	B07	OBJ67	745	8784000	CTL	0.11	4000000	11000000	23000000
FN048.01	B07	OBJ68	611	7264000	CTL	0.11	4000000	11000000	23000000
FN048.01	B07	OBJ69	712	7897000	CTL	0.11	4000000	11000000	23000000
FN048.01	B07	OBJ70	773	8360000	CTL	0.11	4000000	11000000	23000000
FN048.01	B07	OBJ71	1188	16850000	CTL	0.11	4000000	11000000	23000000
FN048.01	B07	OBJ72	482	6372000	CTL	0.11	4000000	11000000	23000000
FN048.01	B07	OBJ73	1120	19690000	CTL	0.11	4000000	11000000	23000000
FN048.01	B07	OBJ74	647	16390000	CTL	0.11	4000000	11000000	23000000
FN048.01	B07	OBJ75	900	15780000	CTL	0.11	4000000	11000000	23000000
FN048.01	B07	OBJ76	439	9766000	CTL	0.11	4000000	11000000	23000000
FN048.01	B07	OBJ77	332	5655000	CTL	0.11	4000000	11000000	23000000
FN048.01	B07	OBJ78	884	29800000	CTL	0.11	4000000	11000000	23000000
FN048.01	B07	OBJ79	774	8549000	CTL	0.11	4000000	11000000	23000000
FN048.01	B07	OBJ80	668	8177000	CTL	0.11	4000000	11000000	23000000
FN048.01	B07	OBJ81	791	29860000	CTL	0.11	4000000	11000000	23000000
FN048.01	B07	OBJ82	659	15980000	CTL	0.11	4000000	11000000	23000000
FN048.01	B07	OBJ83	607	7297000	CTL	0.11	4000000	11000000	23000000
FN048.01	B07	OBJ84	1316	17670000	CTL	0.11	4000000	11000000	23000000
FN048.01	B07	OBJ85	1530	18540000	CTL	0.11	4000000	11000000	23000000
FN048.01	B07	OBJ86	1073	15940000	CTL	0.11	4000000	11000000	23000000
FN048.01	B07	OBJ87	790	6950000	CTL	0.11	4000000	11000000	23000000
FN048.01	B07	OBJ88	361	1644000	CTL	0.11	4000000	11000000	23000000
FN048.01	B07	OBJ89	923	6436000	CTL	0.11	4000000	11000000	23000000
FN048.01	B07	OBJ90	450	5739000	CTL	0.11	4000000	11000000	23000000
FN048.01	B07	OBJ91	1015	13960000	CTL	0.11	4000000	11000000	23000000
FN048.01	B07	OBJ92	698	7491000	CTL	0.11	4000000	11000000	23000000
FN048.01	B07	OBJ93	544	5117000	CTL	0.11	4000000	11000000	23000000
FN048.01	B07	OBJ94	546	5833000	CTL	0.11	4000000	11000000	23000000
FN048.01	B07	OBJ95	876	6620000	CTL	0.11	4000000	11000000	23000000
FN048.01	B07	OBJ96	619	7172000	CTL	0.11	4000000	11000000	23000000
FN048.01	B07	OBJ97	671	6452000	CTL	0.11	4000000	11000000	23000000
FN048.01	B07	OBJ98	1609	16580000	CTL	0.11	4000000	11000000	23000000
FN048.01	B07	OBJ99	1003	13790000	CTL	0.11	4000000	11000000	23000000
FN048.01	B07	OBJ100	388	9803000	CTL	0.11	4000000	11000000	23000000
FN048.01	B07	OBJ101	785	7708000	CTL	0.11	4000000	11000000	23000000
FN048.01	B07	OBJ102	1072	14720000	CTL	0.11	4000000	11000000	23000000
FN048.01	B07	OBJ103	698	12220000	CTL	0.11	4000000	11000000	23000000
FN048.01	B07	OBJ104	692	6652000	CTL	0.11	4000000	11000000	23000000
FN048.01	B07	OBJ105	652	6374000	CTL	0.11	4000000	11000000	23000000
FN048.01	B07	OBJ106	733	7163000	CTL	0.11	4000000	11000000	23000000
FN048.01	B07	OBJ107	685	6915000	CTL	0.11	4000000	11000000	23000000
FN048.01	B07	OBJ108	946	7367000	CTL	0.11	4000000	11000000	23000000
FN048.01	B07	OBJ109	633	6645000	CTL	0.11	4000000	11000000	23000000
FN048.01	B07	OBJ110	814	20640000	CTL	0.11	4000000	11000000	23000000
FN048.01	B07	OBJ111	610	7329000	CTL	0.11	4000000	11000000	23000000
FN048.01	B07	OBJ112	755	13190000	CTL	0.11	4000000	11000000	23000000
FN048.01	B07	OBJ113	784	6991000	CTL	0.11	4000000	11000000	23000000
FN048.01	B07	OBJ114	1409	15370000	CTL	0.11	4000000	11000000	23000000
FN048.01	B07	OBJ115	936	15960000	CTL	0.11	4000000	11000000	23000000
FN048.01	B07	OBJ116	591	7279000	CTL	0.11	4000000	11000000	23000000
FN048.01	B07	OBJ117	459	5336000	CTL	0.11	4000000	11000000	23000000
FN048.01	B07	OBJ118	840	19480000	CTL	0.11	4000000	11000000	23000000
FN048.01	B07	OBJ119	672	6544000	CTL	0.11	4000000	11000000	23000000
FN048.01	B07	OBJ120	753	15830000	CTL	0.11	4000000	11000000	23000000
FN048.01	B07	OBJ121	847	17950000	CTL	0.11	4000000	11000000	23000000
FN048.01	B07	OBJ122	526	12490000	CTL	0.11	4000000	11000000	23000000
FN048.01	B07	OBJ123	757	7994000	CTL	0.11	4000000	11000000	23000000
FN048.01	B07	OBJ124	809	13150000	CTL	0.11	4000000	11000000	23000000
FN048.01	B07	OBJ125	821	8007000	CTL	0.11	4000000	11000000	23000000
FN048.01	B07	OBJ126	557	6310000	CTL	0.11	4000000	11000000	23000000
FN048.01	B07	OBJ127	477	5373000	CTL	0.11	4000000	11000000	23000000
FN048.01	B07	OBJ128	849	14330000	CTL	0.11	4000000	11000000	23000000
FN048.01	B07	OBJ129	874	12450000	CTL	0.11	4000000	11000000	23000000
FN048.01	B07	OBJ130	380	5477000	CTL	0.11	4000000	11000000	23000000
FN048.01	B07	OBJ131	837	14920000	CTL	0.11	4000000	11000000	23000000
FN048.01	B07	OBJ132	480	7778000	CTL	0.11	4000000	11000000	23000000
FN048.01	B07	OBJ133	333	5136000	CTL	0.11	4000000	11000000	23000000
FN048.01	B07	OBJ134	188	11540000	CTL	0.11	4000000	11000000	23000000
FN048.01	B07	OBJ135	164	10750000	CTL	0.11	4000000	11000000	23000000
FN048.01	B07	OBJ136	406	12200000	CTL	0.11	4000000	11000000	23000000
FN048.01	B07	OBJ137	923	8160000	CTL	0.11	4000000	11000000	23000000
FN048.01	B07	OBJ138	575	9007000	CTL	0.11	4000000	11000000	23000000
FN048.01	B07	OBJ139	437	10750000	CTL	0.11	4000000	11000000	23000000
FN048.01	B07	OBJ140	593	7726000	CTL	0.11	4000000	11000000	23000000
FN048.01	B07	OBJ141	342	5124000	CTL	0.11	4000000	11000000	23000000
FN048.01	B07	OBJ142	492	6243000	CTL	0.11	4000000	11000000	23000000
FN048.01	B07	OBJ143	1225	14300000	CTL	0.11	4000000	11000000	23000000
FN048.01	B07	OBJ144	561	6330000	CTL	0.11	4000000	11000000	23000000
FN048.01	B07	OBJ145	512	11410000	CTL	0.11	4000000	11000000	23000000
FN048.01	B07	OBJ146	458	8779000	CTL	0.11	4000000	11000000	23000000
FN048.01	B07	OBJ147	624	6806000	CTL	0.11	4000000	11000000	23000000
FN048.01	B07	OBJ148	572	7893000	CTL	0.11	4000000	11000000	23000000
FN048.01	B07	OBJ149	280	4976000	CTL	0.11	4000000	11000000	23000000
FN048.01	B07	OBJ150	471	10010000	CTL	0.11	4000000	11000000	23000000
FN048.01	B07	OBJ151	491	12050000	CTL	0.11	4000000	11000000	23000000
FN048.01	B07	OBJ152	793	12330000	CTL	0.11	4000000	11000000	23000000
FN048.01	B07	OBJ153	736	6454000	CTL	0.11	4000000	11000000	23000000
FN048.01	B07	OBJ154	553	12870000	CTL	0.11	4000000	11000000	23000000
FN048.01	B07	OBJ155	575	13660000	CTL	0.11	4000000	11000000	23000000
FN048.01	B07	OBJ156	949	15660000	CTL	0.11	4000000	11000000	23000000
FN048.01	B07	OBJ157	749	13250000	CTL	0.11	4000000	11000000	23000000
FN048.01	B07	OBJ158	718	7363000	CTL	0.11	4000000	11000000	23000000
FN048.01	B07	OBJ159	1017	17340000	CTL	0.11	4000000	11000000	23000000
FN048.01	B07	OBJ160	782	7424000	CTL	0.11	4000000	11000000	23000000
FN048.01	B07	OBJ161	501	12390000	CTL	0.11	4000000	11000000	23000000
FN048.01	B07	OBJ162	551	11800000	CTL	0.11	4000000	11000000	23000000
FN048.01	B07	OBJ163	174	9928000	CTL	0.11	4000000	11000000	23000000
FN048.01	B07	OBJ164	786	15240000	CTL	0.11	4000000	11000000	23000000
FN048.01	B07	OBJ165	429	4267000	CTL	0.11	4000000	11000000	23000000
FN048.01	B07	OBJ166	1275	16170000	CTL	0.11	4000000	11000000	23000000
FN048.01	B07	OBJ167	1246	17680000	CTL	0.11	4000000	11000000	23000000
FN048.01	B07	OBJ168	498	9402000	CTL	0.11	4000000	11000000	23000000
FN048.01	B07	OBJ169	441	7724000	CTL	0.11	4000000	11000000	23000000
FN048.01	B07	OBJ170	946	8061000	CTL	0.11	4000000	11000000	23000000
FN048.01	B07	OBJ171	621	11620000	CTL	0.11	4000000	11000000	23000000
FN048.01	B07	OBJ172	590	12520000	CTL	0.11	4000000	11000000	23000000
FN048.01	B07	OBJ173	1600	19000000	CTL	0.11	4000000	11000000	23000000
FN048.01	B07	OBJ174	459	7490000	CTL	0.11	4000000	11000000	23000000
FN048.01	B07	OBJ175	675	13830000	CTL	0.11	4000000	11000000	23000000
FN048.01	B07	OBJ176	562	6625000	CTL	0.11	4000000	11000000	23000000
FN048.01	B07	OBJ177	828	8330000	CTL	0.11	4000000	11000000	23000000
FN048.01	B07	OBJ178	757	8275000	CTL	0.11	4000000	11000000	23000000
FN048.01	B07	OBJ179	481	9991000	CTL	0.11	4000000	11000000	23000000
FN048.01	B07	OBJ180	434	5896000	CTL	0.11	4000000	11000000	23000000
FN048.01	B07	OBJ181	447	5994000	CTL	0.11	4000000	11000000	23000000
FN048.01	B07	OBJ182	824	13430000	CTL	0.11	4000000	11000000	23000000
FN048.01	B07	OBJ183	828	12960000	CTL	0.11	4000000	11000000	23000000
FN048.01	B07	OBJ184	775	8208000	CTL	0.11	4000000	11000000	23000000
FN048.01	B07	OBJ185	779	16300000	CTL	0.11	4000000	11000000	23000000
FN048.01	B07	OBJ186	1133	16150000	CTL	0.11	4000000	11000000	23000000
FN048.01	B07	OBJ187	511	7046000	CTL	0.11	4000000	11000000	23000000
FN048.01	B07	OBJ188	695	12720000	CTL	0.11	4000000	11000000	23000000
FN048.01	B07	OBJ189	838	8584000	CTL	0.11	4000000	11000000	23000000
FN048.01	B07	OBJ190	506	11890000	CTL	0.11	4000000	11000000	23000000
FN048.01	B07	OBJ191	768	7921000	CTL	0.11	4000000	11000000	23000000
FN048.01	B07	OBJ192	472	14480000	CTL	0.11	4000000	11000000	23000000
FN048.01	B07	OBJ193	516	11500000	CTL	0.11	4000000	11000000	23000000
FN048.01	B07	OBJ194	856	13410000	CTL	0.11	4000000	11000000	23000000
FN048.01	B07	OBJ195	681	12270000	CTL	0.11	4000000	11000000	23000000
FN048.01	B07	OBJ196	724	9106000	CTL	0.11	4000000	11000000	23000000
FN048.01	B07	OBJ197	478	8378000	CTL	0.11	4000000	11000000	23000000
FN048.01	B07	OBJ198	430	9076000	CTL	0.11	4000000	11000000	23000000
FN048.01	B07	OBJ199	848	14000000	CTL	0.11	4000000	11000000	23000000
FN048.01	B07	OBJ200	660	14760000	CTL	0.11	4000000	11000000	23000000
FN048.01	B07	OBJ201	451	6931000	CTL	0.11	4000000	11000000	23000000
FN048.01	B07	OBJ202	439	9495000	CTL	0.11	4000000	11000000	23000000
FN048.01	B07	OBJ203	731	15270000	CTL	0.11	4000000	11000000	23000000
FN048.01	B07	OBJ204	1111	10290000	CTL	0.11	4000000	11000000	23000000
FN048.01	B07	OBJ205	494	7407000	CTL	0.11	4000000	11000000	23000000
FN048.01	B07	OBJ206	1502	19900000	CTL	0.11	4000000	11000000	23000000
FN048.01	B07	OBJ207	518	8354000	CTL	0.11	4000000	11000000	23000000
FN048.01	B07	OBJ208	412	6963000	CTL	0.11	4000000	11000000	23000000
FN048.01	B07	OBJ209	320	6460000	CTL	0.11	4000000	11000000	23000000
FN048.01	B07	OBJ210	641	12620000	CTL	0.11	4000000	11000000	23000000
FN048.01	B07	OBJ211	857	6989000	CTL	0.11	4000000	11000000	23000000
FN048.01	B07	OBJ212	321	6179000	CTL	0.11	4000000	11000000	23000000
FN048.01	B07	OBJ213	844	23210000	CTL	0.11	4000000	11000000	23000000
FN048.01	B07	OBJ214	946	17060000	CTL	0.11	4000000	11000000	23000000
FN048.01	B07	OBJ215	857	6267000	CTL	0.11	4000000	11000000	23000000
FN048.01	B07	OBJ216	521	5346000	CTL	0.11	4000000	11000000	23000000
FN048.01	B07	OBJ217	680	11810000	CTL	0.11	4000000	11000000	23000000
FN048.01	B07	OBJ218	515	5738000	CTL	0.11	4000000	11000000	23000000
FN048.01	B07	OBJ219	648	11430000	CTL	0.11	4000000	11000000	23000000
FN048.01	B07	OBJ220	554	12920000	CTL	0.11	4000000	11000000	23000000
FN048.01	B07	OBJ221	737	6562000	CTL	0.11	4000000	11000000	23000000
FN048.01	B07	OBJ222	622	5663000	CTL	0.11	4000000	11000000	23000000
FN048.01	B07	OBJ223	406	5851000	CTL	0.11	4000000	11000000	23000000
FN048.01	B07	OBJ224	666	7335000	CTL	0.11	4000000	11000000	23000000
FN048.01	B07	OBJ225	379	6928000	CTL	0.11	4000000	11000000	23000000
FN048.01	B07	OBJ226	346	7992000	CTL	0.11	4000000	11000000	23000000
FN048.01	B07	OBJ227	752	13360000	CTL	0.11	4000000	11000000	23000000
FN048.01	B07	OBJ228	460	5281000	CTL	0.11	4000000	11000000	23000000
FN048.01	B07	OBJ229	393	8962000	CTL	0.11	4000000	11000000	23000000
FN048.01	B07	OBJ230	628	6287000	CTL	0.11	4000000	11000000	23000000
FN048.01	B07	OBJ231	434	12170000	CTL	0.11	4000000	11000000	23000000
FN048.01	B07	OBJ232	374	5727000	CTL	0.11	4000000	11000000	23000000
FN048.01	B07	OBJ233	783	7259000	CTL	0.11	4000000	11000000	23000000
FN048.01	B07	OBJ234	749	7527000	CTL	0.11	4000000	11000000	23000000
FN048.01	B07	OBJ235	657	13310000	CTL	0.11	4000000	11000000	23000000
FN048.01	B07	OBJ236	419	9104000	CTL	0.11	4000000	11000000	23000000
FN048.01	B07	OBJ237	423	5773000	CTL	0.11	4000000	11000000	23000000
FN048.01	B07	OBJ238	341	5406000	CTL	0.11	4000000	11000000	23000000
FN048.01	B07	OBJ239	320	5652000	CTL	0.11	4000000	11000000	23000000
FN048.01	B07	OBJ240	512	13510000	CTL	0.11	4000000	11000000	23000000
FN048.01	B07	OBJ241	763	7205000	CTL	0.11	4000000	11000000	23000000
FN048.01	B07	OBJ242	457	12550000	CTL	0.11	4000000	11000000	23000000
FN048.01	B07	OBJ243	691	7292000	CTL	0.11	4000000	11000000	23000000
FN048.01	B07	OBJ244	584	6930000	CTL	0.11	4000000	11000000	23000000
FN048.01	B07	OBJ245	784	15610000	CTL	0.11	4000000	11000000	23000000
FN048.01	B07	OBJ246	843	17510000	CTL	0.11	4000000	11000000	23000000
FN048.01	B07	OBJ247	1259	23510000	CTL	0.11	4000000	11000000	23000000
FN048.01	B07	OBJ248	673	14500000	CTL	0.11	4000000	11000000	23000000
FN048.01	B07	OBJ249	569	6356000	CTL	0.11	4000000	11000000	23000000
FN048.01	B07	OBJ250	976	9168000	CTL	0.11	4000000	11000000	23000000
FN048.01	B07	OBJ251	729	8601000	CTL	0.11	4000000	11000000	23000000
FN048.01	B07	OBJ252	442	6099000	CTL	0.11	4000000	11000000	23000000
FN048.01	B07	OBJ253	484	7334000	CTL	0.11	4000000	11000000	23000000
FN048.01	B07	OBJ254	717	11170000	CTL	0.11	4000000	11000000	23000000
FN048.01	B07	OBJ255	385	12000000	CTL	0.11	4000000	11000000	23000000
FN048.01	B07	OBJ256	678	9122000	CTL	0.11	4000000	11000000	23000000
FN048.01	B07	OBJ257	646	14470000	CTL	0.11	4000000	11000000	23000000
FN048.01	B07	OBJ258	562	7752000	CTL	0.11	4000000	11000000	23000000
FN048.01	B07	OBJ259	913	8067000	CTL	0.11	4000000	11000000	23000000
FN048.01	B07	OBJ260	357	5983000	CTL	0.11	4000000	11000000	23000000
FN048.01	B07	OBJ261	1029	15970000	CTL	0.11	4000000	11000000	23000000
FN048.01	B07	OBJ262	514	7113000	CTL	0.11	4000000	11000000	23000000
FN048.01	B07	OBJ263	696	7650000	CTL	0.11	4000000	11000000	23000000
FN048.01	B07	OBJ264	764	7961000	CTL	0.11	4000000	11000000	23000000
FN048.01	B07	OBJ265	607	7726000	CTL	0.11	4000000	11000000	23000000
FN048.01	B07	OBJ266	508	9380000	CTL	0.11	4000000	11000000	23000000
FN048.01	B07	OBJ267	745	8458000	CTL	0.11	4000000	11000000	23000000
FN048.01	B07	OBJ268	922	9923000	CTL	0.11	4000000	11000000	23000000
FN048.01	B07	OBJ269	701	15980000	CTL	0.11	4000000	11000000	23000000
FN048.01	B07	OBJ270	710	8685000	CTL	0.11	4000000	11000000	23000000
FN048.01	B07	OBJ271	610	5684000	CTL	0.11	4000000	11000000	23000000
FN048.01	B07	OBJ272	661	6840000	CTL	0.11	4000000	11000000	23000000
FN048.01	B07	OBJ273	733	6702000	CTL	0.11	4000000	11000000	23000000
FN048.01	B07	OBJ274	1400	15920000	CTL	0.11	4000000	11000000	23000000
FN048.01	B07	OBJ275	1435	16660000	CTL	0.11	4000000	11000000	23000000
FN048.01	B07	OBJ276	640	6995000	CTL	0.11	4000000	11000000	23000000
FN048.01	B07	OBJ277	373	5725000	CTL	0.11	4000000	11000000	23000000
FN048.01	B07	OBJ278	348	5309000	CTL	0.11	4000000	11000000	23000000
FN048.01	B07	OBJ279	274	5367000	CTL	0.11	4000000	11000000	23000000
FN048.01	B07	OBJ280	354	5999000	CTL	0.11	4000000	11000000	23000000
FN048.01	B07	OBJ281	498	12630000	CTL	0.11	4000000	11000000	23000000
FN048.01	B07	OBJ282	517	12340000	CTL	0.11	4000000	11000000	23000000
FN048.01	B07	OBJ283	175	5567000	CTL	0.11	4000000	11000000	23000000
FN048.01	B07	OBJ284	1100	27210000	CTL	0.11	4000000	11000000	23000000
FN048.01	B07	OBJ285	167	5429000	CTL	0.11	4000000	11000000	23000000
FN048.01	B07	OBJ286	619	6710000	CTL	0.11	4000000	11000000	23000000
FN048.01	B07	OBJ287	717	6657000	CTL	0.11	4000000	11000000	23000000
FN048.01	B07	OBJ288	920	8468000	CTL	0.11	4000000	11000000	23000000
FN048.01	B07	OBJ289	691	7756000	CTL	0.11	4000000	11000000	23000000
FN048.01	B07	OBJ290	801	8195000	CTL	0.11	4000000	11000000	23000000
FN048.01	B07	OBJ291	527	12220000	CTL	0.11	4000000	11000000	23000000
FN048.01	B07	OBJ292	545	14140000	CTL	0.11	4000000	11000000	23000000
FN048.01	B07	OBJ293	1097	8884000	CTL	0.11	4000000	11000000	23000000
FN048.01	B07	OBJ294	798	7729000	CTL	0.11	4000000	11000000	23000000
FN048.01	B07	OBJ295	859	30600000	CTL	0.11	4000000	11000000	23000000
FN048.01	B07	OBJ296	453	7305000	CTL	0.11	4000000	11000000	23000000
FN048.01	B07	OBJ297	533	13450000	CTL	0.11	4000000	11000000	23000000
FN048.01	B07	OBJ298	433	12250000	CTL	0.11	4000000	11000000	23000000
FN048.01	B07	OBJ299	600	12540000	CTL	0.11	4000000	11000000	23000000
FN048.01	B07	OBJ300	481	12330000	CTL	0.11	4000000	11000000	23000000
FN048.01	B07	OBJ301	549	11760000	CTL	0.11	4000000	11000000	23000000
FN048.01	B07	OBJ302	583	12500000	CTL	0.11	4000000	11000000	23000000
FN048.01	B07	OBJ303	411	11800000	CTL	0.11	4000000	11000000	23000000
FN048.01	B07	OBJ304	581	14570000	CTL	0.11	4000000	11000000	23000000
FN048.01	B07	OBJ305	184	11390000	CTL	0.11	4000000	11000000	23000000
FN048.01	B07	OBJ306	502	13650000	CTL	0.11	4000000	11000000	23000000
FN048.01	B07	OBJ307	287	1127000	CTL	0.11	4000000	11000000	23000000
FN048.01	B07	OBJ308	151	451900	CTL	0.11	4000000	11000000	23000000
FN048.01	B07	OBJ309	585	13530000	CTL	0.11	4000000	11000000	23000000
FN048.01	B07	OBJ310	476	12990000	CTL	0.11	4000000	11000000	23000000
FN048.01	B07	OBJ311	756	21190000	CTL	0.11	4000000	11000000	23000000
FN048.01	B07	OBJ312	973	15360000	CTL	0.11	4000000	11000000	23000000
FN048.01	B07	OBJ313	764	9213000	CTL	0.11	4000000	11000000	23000000
FN048.01	B07	OBJ314	817	9401000	CTL	0.11	4000000	11000000	23000000
FN048.01	B07	OBJ315	682	7024000	CTL	0.11	4000000	11000000	23000000
FN048.01	B07	OBJ316	326	12900000	CTL	0.11	4000000	11000000	23000000
FN048.01	B07	OBJ317	270	12470000	CTL	0.11	4000000	11000000	23000000
FN048.01	B07	OBJ318	664	7840000	CTL	0.11	4000000	11000000	23000000
FN048.01	B07	OBJ319	821	8006000	CTL	0.11	4000000	11000000	23000000
FN048.01	B07	OBJ320	597	8948000	CTL	0.11	4000000	11000000	23000000
FN048.01	B07	OBJ321	528	8138000	CTL	0.11	4000000	11000000	23000000
FN048.01	B07	OBJ322	722	9875000	CTL	0.11	4000000	11000000	23000000
FN048.01	B07	OBJ323	244	6262000	CTL	0.11	4000000	11000000	23000000
FN048.01	B07	OBJ324	645	9333000	CTL	0.11	4000000	11000000	23000000
FN048.01	B07	OBJ325	1737	20260000	CTL	0.11	4000000	11000000	23000000
FN048.01	B07	OBJ326	699	9649000	CTL	0.11	4000000	11000000	23000000
FN048.01	B07	OBJ327	809	9436000	CTL	0.11	4000000	11000000	23000000
FN048.01	B07	OBJ328	1228	19330000	CTL	0.11	4000000	11000000	23000000
FN048.01	B07	OBJ329	695	8936000	CTL	0.11	4000000	11000000	23000000
FN048.01	B06	OBJ1	221	2089000	CTL	0.00	4000000	11000000	23000000
FN048.01	B06	OBJ2	145	1037000	CTL	0.00	4000000	11000000	23000000
FN048.01	B06	OBJ3	558	7589000	CTL	0.00	4000000	11000000	23000000
FN048.01	B06	OBJ4	377	5202000	CTL	0.00	4000000	11000000	23000000
FN048.01	B06	OBJ5	731	6315000	CTL	0.00	4000000	11000000	23000000
FN048.01	B06	OBJ6	1025	7769000	CTL	0.00	4000000	11000000	23000000
FN048.01	B06	OBJ7	853	7092000	CTL	0.00	4000000	11000000	23000000
FN048.01	B06	OBJ8	1309	16550000	CTL	0.00	4000000	11000000	23000000
FN048.01	B06	OBJ9	254	5619000	CTL	0.00	4000000	11000000	23000000
FN048.01	B06	OBJ10	751	8232000	CTL	0.00	4000000	11000000	23000000
FN048.01	B06	OBJ11	307	6018000	CTL	0.00	4000000	11000000	23000000
FN048.01	B06	OBJ12	234	3997000	CTL	0.00	4000000	11000000	23000000
FN048.01	B06	OBJ13	249	5376000	CTL	0.00	4000000	11000000	23000000
FN048.01	B06	OBJ14	831	6895000	CTL	0.00	4000000	11000000	23000000
FN048.01	B06	OBJ15	265	5106000	CTL	0.00	4000000	11000000	23000000
FN048.01	B06	OBJ16	747	8036000	CTL	0.00	4000000	11000000	23000000
FN048.01	B06	OBJ17	496	12510000	CTL	0.00	4000000	11000000	23000000
FN048.01	B06	OBJ18	678	7182000	CTL	0.00	4000000	11000000	23000000
FN048.01	B06	OBJ19	1368	18830000	CTL	0.00	4000000	11000000	23000000
FN048.01	B06	OBJ20	875	8801000	CTL	0.00	4000000	11000000	23000000
FN048.01	B06	OBJ21	537	9556000	CTL	0.00	4000000	11000000	23000000
FN048.01	B06	OBJ22	335	5477000	CTL	0.00	4000000	11000000	23000000
FN048.01	B06	OBJ23	858	14630000	CTL	0.00	4000000	11000000	23000000
FN048.01	B06	OBJ24	279	5201000	CTL	0.00	4000000	11000000	23000000
FN048.01	B06	OBJ25	708	6955000	CTL	0.00	4000000	11000000	23000000
FN048.01	B06	OBJ26	841	14130000	CTL	0.00	4000000	11000000	23000000
FN048.01	B06	OBJ27	599	6315000	CTL	0.00	4000000	11000000	23000000
FN048.01	B06	OBJ28	536	12500000	CTL	0.00	4000000	11000000	23000000
FN048.01	B06	OBJ29	361	6439000	CTL	0.00	4000000	11000000	23000000
FN048.01	B06	OBJ30	237	5656000	CTL	0.00	4000000	11000000	23000000
FN048.01	B06	OBJ31	475	13640000	CTL	0.00	4000000	11000000	23000000
FN048.01	B06	OBJ32	223	5702000	CTL	0.00	4000000	11000000	23000000
FN048.01	B06	OBJ33	448	5473000	CTL	0.00	4000000	11000000	23000000
FN048.01	B06	OBJ34	243	7592000	CTL	0.00	4000000	11000000	23000000
FN048.01	B06	OBJ35	521	11650000	CTL	0.00	4000000	11000000	23000000
FN048.01	B06	OBJ36	565	8183000	CTL	0.00	4000000	11000000	23000000
FN048.01	B06	OBJ37	339	5608000	CTL	0.00	4000000	11000000	23000000
FN048.01	B06	OBJ38	713	8766000	CTL	0.00	4000000	11000000	23000000
FN048.01	B06	OBJ39	372	7172000	CTL	0.00	4000000	11000000	23000000
FN048.01	B06	OBJ40	302	5480000	CTL	0.00	4000000	11000000	23000000
FN048.01	B06	OBJ41	523	6246000	CTL	0.00	4000000	11000000	23000000
FN048.01	B06	OBJ42	747	8020000	CTL	0.00	4000000	11000000	23000000
FN048.01	B06	OBJ43	439	8081000	CTL	0.00	4000000	11000000	23000000
FN048.01	B06	OBJ44	718	8192000	CTL	0.00	4000000	11000000	23000000
FN048.01	B06	OBJ45	404	8557000	CTL	0.00	4000000	11000000	23000000
FN048.01	B06	OBJ46	410	8501000	CTL	0.00	4000000	11000000	23000000
FN048.01	B06	OBJ47	489	7689000	CTL	0.00	4000000	11000000	23000000
FN048.01	B06	OBJ48	759	16000000	CTL	0.00	4000000	11000000	23000000
FN048.01	B06	OBJ49	344	6764000	CTL	0.00	4000000	11000000	23000000
FN048.01	B06	OBJ50	480	9515000	CTL	0.00	4000000	11000000	23000000
FN048.01	B06	OBJ51	210	1322000	CTL	0.00	4000000	11000000	23000000
FN048.01	B06	OBJ52	586	10060000	CTL	0.00	4000000	11000000	23000000
FN048.01	B06	OBJ53	411	7928000	CTL	0.00	4000000	11000000	23000000
FN048.01	B06	OBJ54	275	5884000	CTL	0.00	4000000	11000000	23000000
FN048.01	B06	OBJ55	500	9713000	CTL	0.00	4000000	11000000	23000000
FN048.01	B06	OBJ56	777	7938000	CTL	0.00	4000000	11000000	23000000
FN048.01	B06	OBJ57	190	6448000	CTL	0.00	4000000	11000000	23000000
FN048.01	B06	OBJ58	198	6910000	CTL	0.00	4000000	11000000	23000000
FN048.01	B06	OBJ59	458	7964000	CTL	0.00	4000000	11000000	23000000
FN048.01	B06	OBJ60	533	14480000	CTL	0.00	4000000	11000000	23000000
FN048.01	B06	OBJ61	1355	19750000	CTL	0.00	4000000	11000000	23000000
FN048.01	B06	OBJ62	538	12450000	CTL	0.00	4000000	11000000	23000000
FN048.01	B06	OBJ63	300	6333000	CTL	0.00	4000000	11000000	23000000
FN048.01	B06	OBJ64	585	6781000	CTL	0.00	4000000	11000000	23000000
FN048.01	B06	OBJ65	686	7920000	CTL	0.00	4000000	11000000	23000000
FN048.01	B06	OBJ66	356	6438000	CTL	0.00	4000000	11000000	23000000
FN048.01	B06	OBJ67	333	7791000	CTL	0.00	4000000	11000000	23000000
FN048.01	B06	OBJ68	821	7374000	CTL	0.00	4000000	11000000	23000000
FN048.01	B06	OBJ69	579	8459000	CTL	0.00	4000000	11000000	23000000
FN048.01	B06	OBJ70	1173	17460000	CTL	0.00	4000000	11000000	23000000
FN048.01	B06	OBJ71	1090	16110000	CTL	0.00	4000000	11000000	23000000
FN048.01	B06	OBJ72	439	7823000	CTL	0.00	4000000	11000000	23000000
FN048.01	B06	OBJ73	512	7685000	CTL	0.00	4000000	11000000	23000000
FN048.01	B06	OBJ74	409	9573000	CTL	0.00	4000000	11000000	23000000
FN048.01	B06	OBJ75	286	6013000	CTL	0.00	4000000	11000000	23000000
FN048.01	B06	OBJ76	1149	16330000	CTL	0.00	4000000	11000000	23000000
FN048.01	B06	OBJ77	265	12690000	CTL	0.00	4000000	11000000	23000000
FN048.01	B06	OBJ78	629	7369000	CTL	0.00	4000000	11000000	23000000
FN048.01	B06	OBJ79	269	6165000	CTL	0.00	4000000	11000000	23000000
FN048.01	B06	OBJ80	600	14650000	CTL	0.00	4000000	11000000	23000000
FN048.01	B06	OBJ81	679	8576000	CTL	0.00	4000000	11000000	23000000
FN048.01	B06	OBJ82	242	12810000	CTL	0.00	4000000	11000000	23000000
FN048.01	B06	OBJ83	553	14420000	CTL	0.00	4000000	11000000	23000000
FN048.01	B06	OBJ84	306	5740000	CTL	0.00	4000000	11000000	23000000
FN048.01	B06	OBJ85	531	12280000	CTL	0.00	4000000	11000000	23000000
FN048.01	B06	OBJ86	635	11790000	CTL	0.00	4000000	11000000	23000000
FN048.01	B06	OBJ87	744	7747000	CTL	0.00	4000000	11000000	23000000
FN048.01	B06	OBJ88	273	12910000	CTL	0.00	4000000	11000000	23000000
FN048.01	B06	OBJ89	1292	15890000	CTL	0.00	4000000	11000000	23000000
FN048.01	B06	OBJ90	671	6509000	CTL	0.00	4000000	11000000	23000000
FN048.01	B06	OBJ91	541	5900000	CTL	0.00	4000000	11000000	23000000
FN048.01	B06	OBJ92	624	6736000	CTL	0.00	4000000	11000000	23000000
FN048.01	B06	OBJ93	324	5927000	CTL	0.00	4000000	11000000	23000000
FN048.01	B06	OBJ94	303	7363000	CTL	0.00	4000000	11000000	23000000
FN048.01	B06	OBJ95	2065	27790000	CTL	0.00	4000000	11000000	23000000
FN048.01	B06	OBJ96	166	10470000	CTL	0.00	4000000	11000000	23000000
FN048.01	B06	OBJ97	632	5817000	CTL	0.00	4000000	11000000	23000000
FN048.01	B06	OBJ98	557	6549000	CTL	0.00	4000000	11000000	23000000
FN048.01	B06	OBJ99	342	5340000	CTL	0.00	4000000	11000000	23000000
FN048.01	B06	OBJ100	554	11730000	CTL	0.00	4000000	11000000	23000000
FN048.01	B06	OBJ101	381	5229000	CTL	0.00	4000000	11000000	23000000
FN048.01	B06	OBJ102	1089	14850000	CTL	0.00	4000000	11000000	23000000
FN048.01	B06	OBJ103	389	6323000	CTL	0.00	4000000	11000000	23000000
FN048.01	B06	OBJ104	1206	9008000	CTL	0.00	4000000	11000000	23000000
FN048.01	B06	OBJ105	400	6473000	CTL	0.00	4000000	11000000	23000000
FN048.01	B06	OBJ106	962	8048000	CTL	0.00	4000000	11000000	23000000
FN048.01	B06	OBJ107	1491	35780000	CTL	0.00	4000000	11000000	23000000
FN048.01	B06	OBJ108	643	6279000	CTL	0.00	4000000	11000000	23000000
FN048.01	B06	OBJ109	328	8907000	CTL	0.00	4000000	11000000	23000000
FN048.01	B06	OBJ110	388	1564000	CTL	0.00	4000000	11000000	23000000
FN048.01	B06	OBJ111	766	5614000	CTL	0.00	4000000	11000000	23000000
FN048.01	B06	OBJ112	678	7454000	CTL	0.00	4000000	11000000	23000000
FN048.01	B06	OBJ113	346	11160000	CTL	0.00	4000000	11000000	23000000
FN048.01	B06	OBJ114	1021	8418000	CTL	0.00	4000000	11000000	23000000
FN048.01	B06	OBJ115	446	12690000	CTL	0.00	4000000	11000000	23000000
FN048.01	B06	OBJ116	397	11500000	CTL	0.00	4000000	11000000	23000000
FN048.01	B06	OBJ117	747	8215000	CTL	0.00	4000000	11000000	23000000
FN048.01	B06	OBJ118	565	7049000	CTL	0.00	4000000	11000000	23000000
FN048.01	B06	OBJ119	435	6562000	CTL	0.00	4000000	11000000	23000000
FN048.01	B06	OBJ120	1092	16760000	CTL	0.00	4000000	11000000	23000000
FN048.01	B06	OBJ121	149	564700	CTL	0.00	4000000	11000000	23000000
FN048.01	B06	OBJ122	732	14470000	CTL	0.00	4000000	11000000	23000000
FN048.01	B06	OBJ123	1011	13970000	CTL	0.00	4000000	11000000	23000000
FN048.01	B06	OBJ124	2245	37140000	CTL	0.00	4000000	11000000	23000000
FN048.01	B06	OBJ125	354	6728000	CTL	0.00	4000000	11000000	23000000
FN048.01	B06	OBJ126	484	11560000	CTL	0.00	4000000	11000000	23000000
FN048.01	B06	OBJ127	423	11570000	CTL	0.00	4000000	11000000	23000000
FN048.01	B06	OBJ128	814	7653000	CTL	0.00	4000000	11000000	23000000
FN048.01	B06	OBJ129	888	15500000	CTL	0.00	4000000	11000000	23000000
FN048.01	B06	OBJ130	816	6878000	CTL	0.00	4000000	11000000	23000000
FN048.01	B06	OBJ131	576	11360000	CTL	0.00	4000000	11000000	23000000
FN048.01	B06	OBJ132	967	16320000	CTL	0.00	4000000	11000000	23000000
FN048.01	B06	OBJ133	881	9411000	CTL	0.00	4000000	11000000	23000000
FN048.01	B06	OBJ134	365	6504000	CTL	0.00	4000000	11000000	23000000
FN048.01	B06	OBJ135	354	6116000	CTL	0.00	4000000	11000000	23000000
FN048.01	B06	OBJ136	376	14800000	CTL	0.00	4000000	11000000	23000000
FN048.01	B06	OBJ137	634	12160000	CTL	0.00	4000000	11000000	23000000
FN048.01	B06	OBJ138	726	7437000	CTL	0.00	4000000	11000000	23000000
FN048.01	B06	OBJ139	1090	16720000	CTL	0.00	4000000	11000000	23000000
FN048.01	B06	OBJ140	447	5844000	CTL	0.00	4000000	11000000	23000000
FN048.01	B06	OBJ141	373	6747000	CTL	0.00	4000000	11000000	23000000
FN048.01	B06	OBJ142	418	7184000	CTL	0.00	4000000	11000000	23000000
FN048.01	B06	OBJ143	398	7524000	CTL	0.00	4000000	11000000	23000000
FN048.01	B06	OBJ144	1732	19650000	CTL	0.00	4000000	11000000	23000000
FN048.01	B06	OBJ145	856	16100000	CTL	0.00	4000000	11000000	23000000
FN048.01	B06	OBJ146	352	5341000	CTL	0.00	4000000	11000000	23000000
FN048.01	B06	OBJ147	773	8866000	CTL	0.00	4000000	11000000	23000000
FN048.01	B06	OBJ148	333	5179000	CTL	0.00	4000000	11000000	23000000
FN048.01	B06	OBJ149	553	7632000	CTL	0.00	4000000	11000000	23000000
FN048.01	B06	OBJ150	277	5963000	CTL	0.00	4000000	11000000	23000000
FN048.01	B06	OBJ151	395	6868000	CTL	0.00	4000000	11000000	23000000
FN048.01	B06	OBJ152	679	10380000	CTL	0.00	4000000	11000000	23000000
FN048.01	B06	OBJ153	437	6073000	CTL	0.00	4000000	11000000	23000000
FN048.01	B06	OBJ154	262	21940000	CTL	0.00	4000000	11000000	23000000
FN048.01	B06	OBJ155	378	7034000	CTL	0.00	4000000	11000000	23000000
FN048.01	B06	OBJ156	491	12860000	CTL	0.00	4000000	11000000	23000000
FN048.01	B06	OBJ157	331	6575000	CTL	0.00	4000000	11000000	23000000
FN048.01	B06	OBJ158	662	8499000	CTL	0.00	4000000	11000000	23000000
FN048.01	B06	OBJ159	475	9047000	CTL	0.00	4000000	11000000	23000000
FN048.01	B06	OBJ160	551	7985000	CTL	0.00	4000000	11000000	23000000
FN048.01	B06	OBJ161	386	6303000	CTL	0.00	4000000	11000000	23000000
FN048.01	B06	OBJ162	358	6684000	CTL	0.00	4000000	11000000	23000000
FN048.01	B06	OBJ163	759	7103000	CTL	0.00	4000000	11000000	23000000
FN048.01	B06	OBJ164	1279	15780000	CTL	0.00	4000000	11000000	23000000
FN048.01	B06	OBJ165	307	4918000	CTL	0.00	4000000	11000000	23000000
FN048.01	B06	OBJ166	358	5317000	CTL	0.00	4000000	11000000	23000000
FN048.01	B06	OBJ167	1299	18220000	CTL	0.00	4000000	11000000	23000000
FN048.01	B06	OBJ168	735	7134000	CTL	0.00	4000000	11000000	23000000
FN048.01	B06	OBJ169	445	5795000	CTL	0.00	4000000	11000000	23000000
FN048.01	B06	OBJ170	388	5738000	CTL	0.00	4000000	11000000	23000000
FN048.01	B06	OBJ171	646	14100000	CTL	0.00	4000000	11000000	23000000
FN048.01	B06	OBJ172	689	6622000	CTL	0.00	4000000	11000000	23000000
FN048.01	B06	OBJ173	465	7531000	CTL	0.00	4000000	11000000	23000000
FN048.01	B06	OBJ174	713	7262000	CTL	0.00	4000000	11000000	23000000
FN048.01	B06	OBJ175	852	7016000	CTL	0.00	4000000	11000000	23000000
FN048.01	B06	OBJ176	356	6010000	CTL	0.00	4000000	11000000	23000000
FN048.01	B06	OBJ177	166	522300	CTL	0.00	4000000	11000000	23000000
FN048.01	B06	OBJ178	460	13700000	CTL	0.00	4000000	11000000	23000000
FN048.01	B06	OBJ179	720	9392000	CTL	0.00	4000000	11000000	23000000
FN048.01	B06	OBJ180	672	7039000	CTL	0.00	4000000	11000000	23000000
FN048.01	B06	OBJ181	687	13060000	CTL	0.00	4000000	11000000	23000000
FN048.01	B06	OBJ182	280	5654000	CTL	0.00	4000000	11000000	23000000
FN048.01	B06	OBJ183	245	5303000	CTL	0.00	4000000	11000000	23000000
FN048.01	B06	OBJ184	896	17600000	CTL	0.00	4000000	11000000	23000000
FN048.01	B06	OBJ185	691	13120000	CTL	0.00	4000000	11000000	23000000
FN048.01	B06	OBJ186	567	11930000	CTL	0.00	4000000	11000000	23000000
FN048.01	B06	OBJ187	463	13160000	CTL	0.00	4000000	11000000	23000000
FN048.01	B06	OBJ188	570	12080000	CTL	0.00	4000000	11000000	23000000
FN048.01	B06	OBJ189	739	7882000	CTL	0.00	4000000	11000000	23000000
FN048.01	B06	OBJ190	780	8317000	CTL	0.00	4000000	11000000	23000000
FN048.01	B06	OBJ191	634	10940000	CTL	0.00	4000000	11000000	23000000
FN048.01	B06	OBJ192	729	9902000	CTL	0.00	4000000	11000000	23000000
FN048.01	B06	OBJ193	403	7482000	CTL	0.00	4000000	11000000	23000000
FN048.01	B06	OBJ194	1143	18610000	CTL	0.00	4000000	11000000	23000000
FN048.01	B06	OBJ195	330	5535000	CTL	0.00	4000000	11000000	23000000
FN048.01	B06	OBJ196	464	8651000	CTL	0.00	4000000	11000000	23000000
FN048.01	B06	OBJ197	1304	16700000	CTL	0.00	4000000	11000000	23000000
FN048.01	B06	OBJ198	480	7269000	CTL	0.00	4000000	11000000	23000000
FN048.01	B06	OBJ199	480	6990000	CTL	0.00	4000000	11000000	23000000
FN048.01	B06	OBJ200	620	14040000	CTL	0.00	4000000	11000000	23000000
FN048.01	B06	OBJ201	810	18160000	CTL	0.00	4000000	11000000	23000000
FN048.01	B06	OBJ202	575	7502000	CTL	0.00	4000000	11000000	23000000
FN048.01	B06	OBJ203	1376	18440000	CTL	0.00	4000000	11000000	23000000
FN048.01	B06	OBJ204	728	8056000	CTL	0.00	4000000	11000000	23000000
FN048.01	B06	OBJ205	610	7245000	CTL	0.00	4000000	11000000	23000000
FN048.01	B06	OBJ206	676	8544000	CTL	0.00	4000000	11000000	23000000
FN048.01	B06	OBJ207	794	8481000	CTL	0.00	4000000	11000000	23000000
FN048.01	B06	OBJ208	2477	33780000	CTL	0.00	4000000	11000000	23000000
FN048.01	B06	OBJ209	780	6726000	CTL	0.00	4000000	11000000	23000000
FN048.01	B06	OBJ210	429	5260000	CTL	0.00	4000000	11000000	23000000
FN048.01	B06	OBJ211	351	5025000	CTL	0.00	4000000	11000000	23000000
FN048.01	B06	OBJ212	774	6232000	CTL	0.00	4000000	11000000	23000000
FN048.01	B06	OBJ213	497	5411000	CTL	0.00	4000000	11000000	23000000
FN048.01	B06	OBJ214	563	12550000	CTL	0.00	4000000	11000000	23000000
FN048.01	B06	OBJ215	727	7342000	CTL	0.00	4000000	11000000	23000000
FN048.01	B06	OBJ216	471	5886000	CTL	0.00	4000000	11000000	23000000
FN048.01	B06	OBJ217	513	6894000	CTL	0.00	4000000	11000000	23000000
FN048.01	B06	OBJ218	721	7479000	CTL	0.00	4000000	11000000	23000000
FN048.01	B06	OBJ219	336	5336000	CTL	0.00	4000000	11000000	23000000
FN048.01	B06	OBJ220	516	6072000	CTL	0.00	4000000	11000000	23000000
FN048.01	B06	OBJ221	660	7582000	CTL	0.00	4000000	11000000	23000000
FN048.01	B06	OBJ222	1226	13560000	CTL	0.00	4000000	11000000	23000000
FN048.01	B06	OBJ223	599	6331000	CTL	0.00	4000000	11000000	23000000
FN048.01	B06	OBJ224	662	13950000	CTL	0.00	4000000	11000000	23000000
FN048.01	B06	OBJ225	361	5152000	CTL	0.00	4000000	11000000	23000000
FN048.01	B06	OBJ226	451	7983000	CTL	0.00	4000000	11000000	23000000
FN048.01	B06	OBJ227	534	6513000	CTL	0.00	4000000	11000000	23000000
FN048.01	B06	OBJ228	394	6841000	CTL	0.00	4000000	11000000	23000000
FN048.01	B06	OBJ229	343	5501000	CTL	0.00	4000000	11000000	23000000
FN048.01	B06	OBJ230	565	6736000	CTL	0.00	4000000	11000000	23000000
FN048.01	B06	OBJ231	1162	17820000	CTL	0.00	4000000	11000000	23000000
FN048.01	B06	OBJ232	1017	9633000	CTL	0.00	4000000	11000000	23000000
FN048.01	B06	OBJ233	1346	17020000	CTL	0.00	4000000	11000000	23000000
FN048.01	B06	OBJ234	785	8297000	CTL	0.00	4000000	11000000	23000000
FN048.01	B06	OBJ235	396	5875000	CTL	0.00	4000000	11000000	23000000
FN048.01	B06	OBJ236	227	3248000	CTL	0.00	4000000	11000000	23000000
FN048.01	B06	OBJ237	347	6279000	CTL	0.00	4000000	11000000	23000000
FN048.01	B06	OBJ238	649	7428000	CTL	0.00	4000000	11000000	23000000
FN048.01	B06	OBJ239	529	13100000	CTL	0.00	4000000	11000000	23000000
FN048.01	B06	OBJ240	759	7994000	CTL	0.00	4000000	11000000	23000000
FN048.01	B06	OBJ241	357	5923000	CTL	0.00	4000000	11000000	23000000
FN048.01	B06	OBJ242	478	6734000	CTL	0.00	4000000	11000000	23000000
FN048.01	B06	OBJ243	885	8891000	CTL	0.00	4000000	11000000	23000000
FN048.01	B06	OBJ244	1289	17970000	CTL	0.00	4000000	11000000	23000000
FN048.01	B06	OBJ245	364	6453000	CTL	0.00	4000000	11000000	23000000
FN048.01	B06	OBJ246	451	10670000	CTL	0.00	4000000	11000000	23000000
FN048.01	B06	OBJ247	762	15510000	CTL	0.00	4000000	11000000	23000000
FN048.01	B06	OBJ248	612	7838000	CTL	0.00	4000000	11000000	23000000
FN048.01	B06	OBJ249	520	6496000	CTL	0.00	4000000	11000000	23000000
FN048.01	B06	OBJ250	616	7954000	CTL	0.00	4000000	11000000	23000000
FN048.01	B06	OBJ251	401	6189000	CTL	0.00	4000000	11000000	23000000
FN048.01	B06	OBJ252	640	8638000	CTL	0.00	4000000	11000000	23000000
FN048.01	B06	OBJ253	576	14010000	CTL	0.00	4000000	11000000	23000000
FN048.01	B06	OBJ254	304	5841000	CTL	0.00	4000000	11000000	23000000
FN048.01	B06	OBJ255	616	7577000	CTL	0.00	4000000	11000000	23000000
FN048.01	B06	OBJ256	473	6385000	CTL	0.00	4000000	11000000	23000000
FN048.01	B06	OBJ257	1156	31500000	CTL	0.00	4000000	11000000	23000000
FN048.01	B06	OBJ258	386	6586000	CTL	0.00	4000000	11000000	23000000
FN048.01	B06	OBJ259	815	9163000	CTL	0.00	4000000	11000000	23000000
FN048.01	B06	OBJ260	707	8824000	CTL	0.00	4000000	11000000	23000000
FN048.01	B06	OBJ261	808	9393000	CTL	0.00	4000000	11000000	23000000
FN048.01	B06	OBJ262	346	6001000	CTL	0.00	4000000	11000000	23000000
FN048.01	B06	OBJ263	377	6555000	CTL	0.00	4000000	11000000	23000000
FN048.01	B06	OBJ264	1194	19130000	CTL	0.00	4000000	11000000	23000000
FN048.01	B06	OBJ265	409	6863000	CTL	0.00	4000000	11000000	23000000
FN048.01	B06	OBJ266	518	7415000	CTL	0.00	4000000	11000000	23000000
FN048.01	B06	OBJ267	458	6513000	CTL	0.00	4000000	11000000	23000000
FN048.01	B06	OBJ268	486	7567000	CTL	0.00	4000000	11000000	23000000
FN048.01	B06	OBJ269	374	6613000	CTL	0.00	4000000	11000000	23000000
FN048.01	B06	OBJ270	1549	20220000	CTL	0.00	4000000	11000000	23000000
FN048.01	B06	OBJ271	424	10240000	CTL	0.00	4000000	11000000	23000000
FN048.01	B06	OBJ272	340	6475000	CTL	0.00	4000000	11000000	23000000
FN048.01	B06	OBJ273	451	7032000	CTL	0.00	4000000	11000000	23000000
FN048.01	B06	OBJ274	770	8889000	CTL	0.00	4000000	11000000	23000000
FN048.01	B06	OBJ275	808	6727000	CTL	0.00	4000000	11000000	23000000
FN048.01	B06	OBJ276	233	4385000	CTL	0.00	4000000	11000000	23000000
FN048.01	B06	OBJ277	650	5533000	CTL	0.00	4000000	11000000	23000000
FN048.01	B06	OBJ278	775	5692000	CTL	0.00	4000000	11000000	23000000
FN048.01	B06	OBJ279	255	4821000	CTL	0.00	4000000	11000000	23000000
FN048.01	B06	OBJ280	494	5798000	CTL	0.00	4000000	11000000	23000000
FN048.01	B06	OBJ281	362	10720000	CTL	0.00	4000000	11000000	23000000
FN048.01	B06	OBJ282	448	5545000	CTL	0.00	4000000	11000000	23000000
FN048.01	B06	OBJ283	319	5453000	CTL	0.00	4000000	11000000	23000000
FN048.01	B06	OBJ284	631	11910000	CTL	0.00	4000000	11000000	23000000
FN048.01	B06	OBJ285	301	5495000	CTL	0.00	4000000	11000000	23000000
FN048.01	B06	OBJ286	426	11320000	CTL	0.00	4000000	11000000	23000000
FN048.01	B06	OBJ287	517	5258000	CTL	0.00	4000000	11000000	23000000
FN048.01	B06	OBJ288	1269	17040000	CTL	0.00	4000000	11000000	23000000
FN048.01	B06	OBJ289	328	5746000	CTL	0.00	4000000	11000000	23000000
FN048.01	B06	OBJ290	504	12400000	CTL	0.00	4000000	11000000	23000000
FN048.01	B06	OBJ291	519	6359000	CTL	0.00	4000000	11000000	23000000
FN048.01	B06	OBJ292	286	5303000	CTL	0.00	4000000	11000000	23000000
FN048.01	B06	OBJ293	776	7976000	CTL	0.00	4000000	11000000	23000000
FN048.01	B06	OBJ294	723	15190000	CTL	0.00	4000000	11000000	23000000
FN048.01	B06	OBJ295	501	13340000	CTL	0.00	4000000	11000000	23000000
FN048.01	B06	OBJ296	1488	17990000	CTL	0.00	4000000	11000000	23000000
FN048.01	B06	OBJ297	270	4924000	CTL	0.00	4000000	11000000	23000000
FN048.01	B06	OBJ298	226	10540000	CTL	0.00	4000000	11000000	23000000
FN048.01	B06	OBJ299	946	9155000	CTL	0.00	4000000	11000000	23000000
FN048.01	B06	OBJ300	313	5189000	CTL	0.00	4000000	11000000	23000000
FN048.01	B06	OBJ301	980	8221000	CTL	0.00	4000000	11000000	23000000
FN048.01	B06	OBJ302	1038	17280000	CTL	0.00	4000000	11000000	23000000
FN048.01	B06	OBJ303	1314	36250000	CTL	0.00	4000000	11000000	23000000
FN048.01	B06	OBJ304	286	5240000	CTL	0.00	4000000	11000000	23000000
FN048.01	B06	OBJ305	299	5388000	CTL	0.00	4000000	11000000	23000000
FN048.01	B06	OBJ306	774	14510000	CTL	0.00	4000000	11000000	23000000
FN048.01	B06	OBJ307	934	9243000	CTL	0.00	4000000	11000000	23000000
FN048.01	B06	OBJ308	325	5676000	CTL	0.00	4000000	11000000	23000000
FN048.01	B06	OBJ309	765	14170000	CTL	0.00	4000000	11000000	23000000
FN048.01	B06	OBJ310	925	8843000	CTL	0.00	4000000	11000000	23000000
FN048.01	B06	OBJ311	251	12550000	CTL	0.00	4000000	11000000	23000000
FN048.01	B06	OBJ312	502	13350000	CTL	0.00	4000000	11000000	23000000
FN048.01	B06	OBJ313	645	9043000	CTL	0.00	4000000	11000000	23000000
FN048.01	B06	OBJ314	885	9185000	CTL	0.00	4000000	11000000	23000000
FN048.01	B06	OBJ315	1059	9722000	CTL	0.00	4000000	11000000	23000000
FN048.01	B06	OBJ316	530	7246000	CTL	0.00	4000000	11000000	23000000
FN048.01	B06	OBJ317	462	6892000	CTL	0.00	4000000	11000000	23000000
FN048.01	B06	OBJ318	459	7379000	CTL	0.00	4000000	11000000	23000000
FN048.01	B06	OBJ319	635	9030000	CTL	0.00	4000000	11000000	23000000
FN048.01	B06	OBJ320	750	8586000	CTL	0.00	4000000	11000000	23000000
FN048.01	B06	OBJ321	376	7716000	CTL	0.00	4000000	11000000	23000000
FN048.01	B06	OBJ322	217	5577000	CTL	0.00	4000000	11000000	23000000
FN048.01	B06	OBJ323	710	9001000	CTL	0.00	4000000	11000000	23000000
FN048.01	B06	OBJ324	587	11700000	CTL	0.00	4000000	11000000	23000000
FN048.01	B06	OBJ325	867	14960000	CTL	0.00	4000000	11000000	23000000
FN048.01	B06	OBJ326	688	7601000	CTL	0.00	4000000	11000000	23000000
FN048.01	B06	OBJ327	403	8523000	CTL	0.00	4000000	11000000	23000000
FN048.01	B06	OBJ328	1363	16680000	CTL	0.00	4000000	11000000	23000000
FN048.01	B06	OBJ329	393	5689000	CTL	0.00	4000000	11000000	23000000
[truncated: 63,535 more rows]

## Sheet: IL6_DNA-content_percent
Supplementary Table 3. For Fig5_functional-comparison_IL6_DNA-content_percent.
Dataset	Sample	Condition	cell_counts	DNA_content	Percentage
FN048.01	1	CTL	3050	G1	0.708525
FN048.01	1	CTL	3050	G2	0.291475
FN048.01	1	IR-G1-E	1433	G1	0.662247
FN048.01	1	IR-G1-E	1433	G2	0.337753
FN048.01	1	IR-G2-E	1832	G1	0.329148
FN048.01	1	IR-G2-E	1832	G2	0.670852
FN048.01	2	CTL	2951	G1	0.722467
FN048.01	2	CTL	2951	G2	0.277533
FN048.01	2	IR-G1-E	1413	G1	0.698514
FN048.01	2	IR-G1-E	1413	G2	0.301486
FN048.01	2	IR-G2-E	1738	G1	0.334868
FN048.01	2	IR-G2-E	1738	G2	0.665132
FN048.01	3	CTL	2155	G1	0.710905
FN048.01	3	CTL	2155	G2	0.289095
FN048.01	3	IR-G1-E	1025	G1	0.660488
FN048.01	3	IR-G1-E	1025	G2	0.339512
FN048.01	3	IR-G2-E	1299	G1	0.371824
FN048.01	3	IR-G2-E	1299	G2	0.628176
FN048.01	4	CTL	2235	G1	0.703803
FN048.01	4	CTL	2235	G2	0.296197
FN048.01	4	IR-G1-E	1095	G1	0.631963
FN048.01	4	IR-G1-E	1095	G2	0.368037
FN048.01	4	IR-G2-E	1563	G1	0.332694
FN048.01	4	IR-G2-E	1563	G2	0.667306
FN048.02	1	CTL	5003	G1	0.68279
FN048.02	1	CTL	5003	G2	0.31721
FN048.02	1	IR-G1-E	1866	G1	0.693462
FN048.02	1	IR-G1-E	1866	G2	0.306538
FN048.02	1	IR-G2-E	1242	G1	0.355072
FN048.02	1	IR-G2-E	1242	G2	0.644928
FN048.02	2	CTL	4982	G1	0.681855
FN048.02	2	CTL	4982	G2	0.318145
FN048.02	2	IR-G1-E	1992	G1	0.723394
FN048.02	2	IR-G1-E	1992	G2	0.276606
FN048.02	2	IR-G2-E	1190	G1	0.356303
FN048.02	2	IR-G2-E	1190	G2	0.643697
FN048.02	3	CTL	4275	G1	0.638129
FN048.02	3	CTL	4275	G2	0.361871
FN048.02	3	IR-G1-E	2823	G1	0.67198
FN048.02	3	IR-G1-E	2823	G2	0.32802
FN048.02	3	IR-G2-E	1543	G1	0.360985
FN048.02	3	IR-G2-E	1543	G2	0.639015
FN048.02	4	CTL	3917	G1	0.677559
FN048.02	4	CTL	3917	G2	0.322441
FN048.02	4	IR-G1-E	2147	G1	0.70191
FN048.02	4	IR-G1-E	2147	G2	0.29809
FN048.02	4	IR-G2-E	1322	G1	0.357791
FN048.02	4	IR-G2-E	1322	G2	0.642209
FN048.02	5	IR-G1-E	2093	G1	0.694697
FN048.02	5	IR-G1-E	2093	G2	0.305303
FN048.02	5	IR-G2-E	1397	G1	0.355047
FN048.02	5	IR-G2-E	1397	G2	0.644953
FN048.02	6	IR-G1-E	2458	G1	0.687551
FN048.02	6	IR-G1-E	2458	G2	0.312449
FN048.02	6	IR-G2-E	1799	G1	0.357977
FN048.02	6	IR-G2-E	1799	G2	0.642023
FN048.03	1	CTL	4204	G1	0.704567
FN048.03	1	CTL	4204	G2	0.295433
FN048.03	1	IR-G1-E	968	G1	0.674587
FN048.03	1	IR-G1-E	968	G2	0.325413
FN048.03	1	IR-G2-E	846	G1	0.369976
FN048.03	1	IR-G2-E	846	G2	0.630024
FN048.03	2	CTL	4186	G1	0.695652
FN048.03	2	CTL	4186	G2	0.304348
FN048.03	2	IR-G1-E	883	G1	0.680634
FN048.03	2	IR-G1-E	883	G2	0.319366
FN048.03	2	IR-G2-E	897	G1	0.351171
FN048.03	2	IR-G2-E	897	G2	0.648829
FN048.03	3	CTL	3552	G1	0.688345
FN048.03	3	CTL	3552	G2	0.311655
FN048.03	3	IR-G1-E	1114	G1	0.640934
FN048.03	3	IR-G1-E	1114	G2	0.359066
FN048.03	3	IR-G2-E	982	G1	0.343177
FN048.03	3	IR-G2-E	982	G2	0.656823
FN048.03	4	CTL	3694	G1	0.697076
FN048.03	4	CTL	3694	G2	0.302924
FN048.03	4	IR-G1-E	1283	G1	0.678098
FN048.03	4	IR-G1-E	1283	G2	0.321902
FN048.03	4	IR-G2-E	843	G1	0.30605
FN048.03	4	IR-G2-E	843	G2	0.69395
FN048.03	5	IR-G1-E	1255	G1	0.683665
FN048.03	5	IR-G1-E	1255	G2	0.316335
FN048.03	5	IR-G2-E	964	G1	0.356846
FN048.03	5	IR-G2-E	964	G2	0.643154
FN048.03	6	IR-G1-E	1385	G1	0.645487
FN048.03	6	IR-G1-E	1385	G2	0.354513
FN048.03	6	IR-G2-E	1153	G1	0.339983
FN048.03	6	IR-G2-E	1153	G2	0.660017

## Sheet: IL6_ELISA
Supplementary Table 3. For Fig5_functional-comparison_IL6_ELISA.
Dataset	Condition	Sample	Luminescence	Concentration	Cell_Count	Concentration_FC
FN048.01	CTL	1	2.14275	0.126396	3175	0.851267
FN048.01	CTL	2	2.25725	0.138413	3063	0.9322
FN048.01	CTL	3	1.97875	0.162495	2270	1.09439
FN048.01	CTL	4	2.09425	0.166616	2351	1.12214
FN048.01	IR-G2-E	1	2.36175	0.213151	2086	1.43555
FN048.01	IR-G2-E	2	2.39275	0.223705	2015	1.50663
FN048.01	IR-G2-E	3	2.34775	0.292819	1509	1.97211
FN048.01	IR-G2-E	4	2.21675	0.233285	1783	1.57115
FN048.01	IR-G1-E	1	1.39775	0.165532	1534	1.11484
FN048.01	IR-G1-E	2	1.41375	0.170147	1511	1.14592
FN048.01	IR-G1-E	3	1.68075	0.279452	1109	1.88208
FN048.01	IR-G1-E	4	1.40025	0.214701	1185	1.44599
FN048.02	CTL	1	1.5395	0.0619255	5419	0.923698
FN048.02	CTL	2	1.469	0.0594986	5366	0.887497
FN048.02	CTL	3	1.622	0.0761552	4657	1.13595
FN048.02	CTL	4	1.385	0.0705843	4248	1.05285
FN048.02	IR-G2-E	1	2.501	0.376736	1481	5.6195
FN048.02	IR-G2-E	2	2.42	0.365568	1475	5.45291
FN048.02	IR-G2-E	3	2.498	0.290842	1916	4.33827
FN048.02	IR-G2-E	4	2.7395	0.379867	1614	5.6662
FN048.02	IR-G2-E	5	2.458	0.328538	1668	4.90056
FN048.02	IR-G2-E	6	2.663	0.277711	2144	4.14242
FN048.02	IR-G1-E	1	2.6325	0.279638	2104	4.17116
FN048.02	IR-G1-E	2	2.701	0.272901	2214	4.07066
FN048.02	IR-G1-E	3	2.6365	0.188934	3119	2.81819
FN048.02	IR-G1-E	4	2.675	0.253255	2362	3.77762
FN048.02	IR-G1-E	5	2.5265	0.244512	2306	3.6472
FN048.02	IR-G1-E	6	2.5085	0.202416	2765	3.0193
FN048.03	CTL	1	0.9765	0.0490973	4443	0.982845
FN048.03	CTL	2	0.9615	0.048643	4410	0.97375
FN048.03	CTL	3	0.8905	0.0524902	3760	1.05076
FN048.03	CTL	4	0.88	0.0495868	3929	0.992642
FN048.03	IR-G2-E	1	1.4135	0.329982	981	6.60568
FN048.03	IR-G2-E	2	1.542	0.345766	1026	6.92165
FN048.03	IR-G2-E	3	1.2845	0.250899	1166	5.02256
FN048.03	IR-G2-E	4	1.294	0.301475	978	6.03502
FN048.03	IR-G2-E	5	1.4005	0.2847	1126	5.6992
FN048.03	IR-G2-E	6	1.433	0.248054	1324	4.96561
FN048.03	IR-G1-E	1	1.1075	0.239031	1045	4.78499
FN048.03	IR-G1-E	2	1.149	0.274644	946	5.4979
FN048.03	IR-G1-E	3	1.035	0.192597	1206	3.85547
FN048.03	IR-G1-E	4	1.216	0.202346	1364	4.05061
FN048.03	IR-G1-E	5	1.003	0.169593	1324	3.39497
FN048.03	IR-G1-E	6	1.103	0.168154	1479	3.36616

## Sheet: ABT263_DNA-content
Supplementary Table 3. For Fig5_functional-comparison_ABT263_DNA-content.
Dataset	Well	Condition	ABT263	cell_counts	DNA_content	Percentage
FN048.01	B02	CTL	0.00	253	G1	0.70751
FN048.01	B02	CTL	0.00	253	G2	0.29249
FN048.01	B02	CTL	0.33	249	G1	0.751004
FN048.01	B02	CTL	0.33	249	G2	0.248996
FN048.01	B03	CTL	0.00	295	G1	0.749153
FN048.01	B03	CTL	0.00	295	G2	0.250847
FN048.01	B03	CTL	0.33	280	G1	0.746429
FN048.01	B03	CTL	0.33	280	G2	0.253571
FN048.01	B04	CTL	0.00	294	G1	0.748299
FN048.01	B04	CTL	0.00	294	G2	0.251701
FN048.01	B04	CTL	0.33	306	G1	0.735294
FN048.01	B04	CTL	0.33	306	G2	0.264706
FN048.01	B05	CTL	0.00	359	G1	0.654596
FN048.01	B05	CTL	0.00	359	G2	0.345404
FN048.01	B05	CTL	0.33	348	G1	0.761494
FN048.01	B05	CTL	0.33	348	G2	0.238506
FN048.01	B06	CTL	0.00	316	G1	0.734177
FN048.01	B06	CTL	0.00	316	G2	0.265823
FN048.01	B06	CTL	0.33	333	G1	0.798799
FN048.01	B06	CTL	0.33	333	G2	0.201201
FN048.01	B07	CTL	0.11	313	G1	0.648562
FN048.01	B07	CTL	0.11	313	G2	0.351438
FN048.01	B07	CTL	1.00	376	G1	0.720745
FN048.01	B07	CTL	1.00	376	G2	0.279255
FN048.01	B08	CTL	0.11	338	G1	0.707101
FN048.01	B08	CTL	0.11	338	G2	0.292899
FN048.01	B08	CTL	1.00	322	G1	0.770186
FN048.01	B08	CTL	1.00	322	G2	0.229814
FN048.01	B09	CTL	0.11	352	G1	0.764205
FN048.01	B09	CTL	0.11	352	G2	0.235795
FN048.01	B09	CTL	1.00	338	G1	0.784024
FN048.01	B09	CTL	1.00	338	G2	0.215976
FN048.01	B10	CTL	0.11	345	G1	0.707246
FN048.01	B10	CTL	0.11	345	G2	0.292754
FN048.01	B10	CTL	1.00	246	G1	0.678862
FN048.01	B10	CTL	1.00	246	G2	0.321138
FN048.01	B11	CTL	0.11	242	G1	0.72314
FN048.01	B11	CTL	0.11	242	G2	0.27686
FN048.01	B11	CTL	1.00	233	G1	0.772532
FN048.01	B11	CTL	1.00	233	G2	0.227468
FN048.01	C02	CTL	0.00	184	G1	0.690217
FN048.01	C02	CTL	0.00	184	G2	0.309783
FN048.01	C02	CTL	0.33	130	G1	0.707692
FN048.01	C02	CTL	0.33	130	G2	0.292308
FN048.01	C03	CTL	0.00	198	G1	0.666667
FN048.01	C03	CTL	0.00	198	G2	0.333333
FN048.01	C03	CTL	0.33	176	G1	0.829545
FN048.01	C03	CTL	0.33	176	G2	0.170455
FN048.01	C04	CTL	0.00	216	G1	0.75463
FN048.01	C04	CTL	0.00	216	G2	0.24537
FN048.01	C04	CTL	0.33	232	G1	0.702586
FN048.01	C04	CTL	0.33	232	G2	0.297414
FN048.01	C05	CTL	0.00	205	G1	0.731707
FN048.01	C05	CTL	0.00	205	G2	0.268293
FN048.01	C05	CTL	0.33	176	G1	0.789773
FN048.01	C05	CTL	0.33	176	G2	0.210227
FN048.01	C06	CTL	0.00	230	G1	0.756522
FN048.01	C06	CTL	0.00	230	G2	0.243478
FN048.01	C06	CTL	0.33	215	G1	0.693023
FN048.01	C06	CTL	0.33	215	G2	0.306977
FN048.01	C07	CTL	0.11	181	G1	0.707182
FN048.01	C07	CTL	0.11	181	G2	0.292818
FN048.01	C07	CTL	1.00	219	G1	0.69863
FN048.01	C07	CTL	1.00	219	G2	0.30137
FN048.01	C08	CTL	0.11	206	G1	0.674757
FN048.01	C08	CTL	0.11	206	G2	0.325243
FN048.01	C08	CTL	1.00	165	G1	0.70303
FN048.01	C08	CTL	1.00	165	G2	0.29697
FN048.01	C09	CTL	0.11	171	G1	0.701754
FN048.01	C09	CTL	0.11	171	G2	0.298246
FN048.01	C09	CTL	1.00	208	G1	0.740385
FN048.01	C09	CTL	1.00	208	G2	0.259615
FN048.01	C10	CTL	0.11	156	G1	0.679487
FN048.01	C10	CTL	0.11	156	G2	0.320513
FN048.01	C10	CTL	1.00	214	G1	0.752336
FN048.01	C10	CTL	1.00	214	G2	0.247664
FN048.01	C11	CTL	0.11	174	G1	0.747126
FN048.01	C11	CTL	0.11	174	G2	0.252874
FN048.01	C11	CTL	1.00	203	G1	0.719212
FN048.01	C11	CTL	1.00	203	G2	0.280788
FN048.01	D02	IR-G2-E	0.00	404	G1	0.294554
FN048.01	D02	IR-G2-E	0.00	404	G2	0.705446
FN048.01	D02	IR-G2-E	0.33	145	G1	0.365517
FN048.01	D02	IR-G2-E	0.33	145	G2	0.634483
FN048.01	D03	IR-G2-E	0.00	324	G1	0.320988
FN048.01	D03	IR-G2-E	0.00	324	G2	0.679012
FN048.01	D03	IR-G2-E	0.33	159	G1	0.433962
FN048.01	D03	IR-G2-E	0.33	159	G2	0.566038
FN048.01	D04	IR-G2-E	0.00	313	G1	0.277955
FN048.01	D04	IR-G2-E	0.00	313	G2	0.722045
FN048.01	D04	IR-G2-E	0.33	199	G1	0.467337
FN048.01	D04	IR-G2-E	0.33	199	G2	0.532663
FN048.01	D05	IR-G2-E	0.00	331	G1	0.323263
FN048.01	D05	IR-G2-E	0.00	331	G2	0.676737
FN048.01	D05	IR-G2-E	0.33	198	G1	0.378788
FN048.01	D05	IR-G2-E	0.33	198	G2	0.621212
FN048.01	D06	IR-G2-E	0.00	351	G1	0.336182
FN048.01	D06	IR-G2-E	0.00	351	G2	0.663818
FN048.01	D06	IR-G2-E	0.33	184	G1	0.358696
FN048.01	D06	IR-G2-E	0.33	184	G2	0.641304
FN048.01	D07	IR-G2-E	0.11	254	G1	0.338583
FN048.01	D07	IR-G2-E	0.11	254	G2	0.661417
FN048.01	D07	IR-G2-E	1.00	179	G1	0.335196
FN048.01	D07	IR-G2-E	1.00	179	G2	0.664804
FN048.01	D08	IR-G2-E	0.11	273	G1	0.358974
FN048.01	D08	IR-G2-E	0.11	273	G2	0.641026
FN048.01	D08	IR-G2-E	1.00	183	G1	0.338798
FN048.01	D08	IR-G2-E	1.00	183	G2	0.661202
FN048.01	D09	IR-G2-E	0.11	240	G1	0.333333
FN048.01	D09	IR-G2-E	0.11	240	G2	0.666667
FN048.01	D09	IR-G2-E	1.00	171	G1	0.380117
FN048.01	D09	IR-G2-E	1.00	171	G2	0.619883
FN048.01	D10	IR-G2-E	0.11	220	G1	0.359091
FN048.01	D10	IR-G2-E	0.11	220	G2	0.640909
FN048.01	D10	IR-G2-E	1.00	163	G1	0.411043
FN048.01	D10	IR-G2-E	1.00	163	G2	0.588957
FN048.01	D11	IR-G2-E	0.11	261	G1	0.321839
FN048.01	D11	IR-G2-E	0.11	261	G2	0.678161
FN048.01	D11	IR-G2-E	1.00	129	G1	0.348837
FN048.01	D11	IR-G2-E	1.00	129	G2	0.651163
FN048.01	E02	IR-G2-E	0.00	288	G1	0.413194
FN048.01	E02	IR-G2-E	0.00	288	G2	0.586806
FN048.01	E02	IR-G2-E	0.33	219	G1	0.488584
FN048.01	E02	IR-G2-E	0.33	219	G2	0.511416
FN048.01	E03	IR-G2-E	0.00	239	G1	0.364017
FN048.01	E03	IR-G2-E	0.00	239	G2	0.635983
FN048.01	E03	IR-G2-E	0.33	179	G1	0.346369
FN048.01	E03	IR-G2-E	0.33	179	G2	0.653631
FN048.01	E04	IR-G2-E	0.00	277	G1	0.361011
FN048.01	E04	IR-G2-E	0.00	277	G2	0.638989
FN048.01	E04	IR-G2-E	0.33	177	G1	0.40113
FN048.01	E04	IR-G2-E	0.33	177	G2	0.59887
FN048.01	E05	IR-G2-E	0.00	299	G1	0.311037
FN048.01	E05	IR-G2-E	0.00	299	G2	0.688963
FN048.01	E05	IR-G2-E	0.33	130	G1	0.469231
FN048.01	E05	IR-G2-E	0.33	130	G2	0.530769
FN048.01	E06	IR-G2-E	0.00	321	G1	0.308411
FN048.01	E06	IR-G2-E	0.00	321	G2	0.691589
FN048.01	E06	IR-G2-E	0.33	147	G1	0.360544
FN048.01	E06	IR-G2-E	0.33	147	G2	0.639456
FN048.01	E07	IR-G2-E	0.11	235	G1	0.357447
FN048.01	E07	IR-G2-E	0.11	235	G2	0.642553
FN048.01	E07	IR-G2-E	1.00	158	G1	0.443038
FN048.01	E07	IR-G2-E	1.00	158	G2	0.556962
FN048.01	E08	IR-G2-E	0.11	224	G1	0.415179
FN048.01	E08	IR-G2-E	0.11	224	G2	0.584821
FN048.01	E08	IR-G2-E	1.00	137	G1	0.379562
FN048.01	E08	IR-G2-E	1.00	137	G2	0.620438
FN048.01	E09	IR-G2-E	0.11	218	G1	0.417431
FN048.01	E09	IR-G2-E	0.11	218	G2	0.582569
FN048.01	E09	IR-G2-E	1.00	144	G1	0.416667
FN048.01	E09	IR-G2-E	1.00	144	G2	0.583333
FN048.01	E10	IR-G2-E	0.11	178	G1	0.438202
FN048.01	E10	IR-G2-E	0.11	178	G2	0.561798
FN048.01	E10	IR-G2-E	1.00	194	G1	0.386598
FN048.01	E10	IR-G2-E	1.00	194	G2	0.613402
FN048.01	E11	IR-G2-E	0.11	211	G1	0.350711
FN048.01	E11	IR-G2-E	0.11	211	G2	0.649289
FN048.01	E11	IR-G2-E	1.00	146	G1	0.356164
FN048.01	E11	IR-G2-E	1.00	146	G2	0.643836
FN048.01	F02	IR-G1-E	0.00	291	G1	0.683849
FN048.01	F02	IR-G1-E	0.00	291	G2	0.316151
FN048.01	F02	IR-G1-E	0.33	204	G1	0.720588
FN048.01	F02	IR-G1-E	0.33	204	G2	0.279412
FN048.01	F03	IR-G1-E	0.00	365	G1	0.679452
FN048.01	F03	IR-G1-E	0.00	365	G2	0.320548
FN048.01	F03	IR-G1-E	0.33	224	G1	0.736607
FN048.01	F03	IR-G1-E	0.33	224	G2	0.263393
FN048.01	F04	IR-G1-E	0.00	250	G1	0.552
FN048.01	F04	IR-G1-E	0.00	250	G2	0.448
FN048.01	F04	IR-G1-E	0.33	176	G1	0.681818
FN048.01	F04	IR-G1-E	0.33	176	G2	0.318182
FN048.01	F05	IR-G1-E	0.00	237	G1	0.603376
FN048.01	F05	IR-G1-E	0.00	237	G2	0.396624
FN048.01	F05	IR-G1-E	0.33	166	G1	0.680723
FN048.01	F05	IR-G1-E	0.33	166	G2	0.319277
FN048.01	F06	IR-G1-E	0.00	259	G1	0.660232
FN048.01	F06	IR-G1-E	0.00	259	G2	0.339768
FN048.01	F06	IR-G1-E	0.33	180	G1	0.711111
FN048.01	F06	IR-G1-E	0.33	180	G2	0.288889
FN048.01	F07	IR-G1-E	0.11	184	G1	0.646739
FN048.01	F07	IR-G1-E	0.11	184	G2	0.353261
FN048.01	F07	IR-G1-E	1.00	153	G1	0.679739
FN048.01	F07	IR-G1-E	1.00	153	G2	0.320261
FN048.01	F08	IR-G1-E	0.11	169	G1	0.721893
FN048.01	F08	IR-G1-E	0.11	169	G2	0.278107
FN048.01	F08	IR-G1-E	1.00	165	G1	0.739394
FN048.01	F08	IR-G1-E	1.00	165	G2	0.260606
FN048.01	F09	IR-G1-E	0.11	215	G1	0.739535
FN048.01	F09	IR-G1-E	0.11	215	G2	0.260465
FN048.01	F09	IR-G1-E	1.00	122	G1	0.655738
FN048.01	F09	IR-G1-E	1.00	122	G2	0.344262
FN048.01	F10	IR-G1-E	0.11	186	G1	0.731183
FN048.01	F10	IR-G1-E	0.11	186	G2	0.268817
FN048.01	F10	IR-G1-E	1.00	141	G1	0.751773
FN048.01	F10	IR-G1-E	1.00	141	G2	0.248227
FN048.01	F11	IR-G1-E	0.11	224	G1	0.745536
FN048.01	F11	IR-G1-E	0.11	224	G2	0.254464
FN048.01	F11	IR-G1-E	1.00	138	G1	0.731884
FN048.01	F11	IR-G1-E	1.00	138	G2	0.268116
FN048.01	G02	IR-G1-E	0.00	166	G1	0.656627
FN048.01	G02	IR-G1-E	0.00	166	G2	0.343373
FN048.01	G02	IR-G1-E	0.33	160	G1	0.7125
FN048.01	G02	IR-G1-E	0.33	160	G2	0.2875
FN048.01	G03	IR-G1-E	0.00	325	G1	0.615385
FN048.01	G03	IR-G1-E	0.00	325	G2	0.384615
FN048.01	G03	IR-G1-E	0.33	193	G1	0.740933
FN048.01	G03	IR-G1-E	0.33	193	G2	0.259067
FN048.01	G04	IR-G1-E	0.00	211	G1	0.677725
FN048.01	G04	IR-G1-E	0.00	211	G2	0.322275
FN048.01	G04	IR-G1-E	0.33	123	G1	0.772358
FN048.01	G04	IR-G1-E	0.33	123	G2	0.227642
FN048.01	G05	IR-G1-E	0.00	115	G1	0.626087
FN048.01	G05	IR-G1-E	0.00	115	G2	0.373913
FN048.01	G05	IR-G1-E	0.33	80	G1	0.7
FN048.01	G05	IR-G1-E	0.33	80	G2	0.3
FN048.01	G06	IR-G1-E	0.00	287	G1	0.595819
FN048.01	G06	IR-G1-E	0.00	287	G2	0.404181
FN048.01	G06	IR-G1-E	0.33	140	G1	0.785714
FN048.01	G06	IR-G1-E	0.33	140	G2	0.214286
FN048.01	G07	IR-G1-E	0.11	136	G1	0.735294
FN048.01	G07	IR-G1-E	0.11	136	G2	0.264706
FN048.01	G07	IR-G1-E	1.00	102	G1	0.715686
FN048.01	G07	IR-G1-E	1.00	102	G2	0.284314
FN048.01	G08	IR-G1-E	0.11	67	G1	0.791045
FN048.01	G08	IR-G1-E	0.11	67	G2	0.208955
FN048.01	G08	IR-G1-E	1.00	156	G1	0.75
FN048.01	G08	IR-G1-E	1.00	156	G2	0.25
FN048.01	G09	IR-G1-E	0.11	185	G1	0.702703
FN048.01	G09	IR-G1-E	0.11	185	G2	0.297297
FN048.01	G09	IR-G1-E	1.00	119	G1	0.689076
FN048.01	G09	IR-G1-E	1.00	119	G2	0.310924
FN048.01	G10	IR-G1-E	0.11	171	G1	0.695906
FN048.01	G10	IR-G1-E	0.11	171	G2	0.304094
FN048.01	G10	IR-G1-E	1.00	126	G1	0.690476
FN048.01	G10	IR-G1-E	1.00	126	G2	0.309524
FN048.01	G11	IR-G1-E	0.11	139	G1	0.726619
FN048.01	G11	IR-G1-E	0.11	139	G2	0.273381
FN048.01	G11	IR-G1-E	1.00	116	G1	0.706897
FN048.01	G11	IR-G1-E	1.00	116	G2	0.293103
FN048.02	B02	CTL	0.00	513	G1	0.674464
FN048.02	B02	CTL	0.00	513	G2	0.325536
FN048.02	B02	CTL	0.33	488	G1	0.647541
FN048.02	B02	CTL	0.33	488	G2	0.352459
FN048.02	B03	CTL	0.00	488	G1	0.70082
FN048.02	B03	CTL	0.00	488	G2	0.29918
FN048.02	B03	CTL	0.33	450	G1	0.68
FN048.02	B03	CTL	0.33	450	G2	0.32
FN048.02	B04	CTL	0.00	520	G1	0.694231
FN048.02	B04	CTL	0.00	520	G2	0.305769
FN048.02	B04	CTL	0.33	657	G1	0.713851
FN048.02	B04	CTL	0.33	657	G2	0.286149
FN048.02	B05	CTL	0.00	551	G1	0.68784
FN048.02	B05	CTL	0.00	551	G2	0.31216
FN048.02	B05	CTL	0.33	546	G1	0.730769
FN048.02	B05	CTL	0.33	546	G2	0.269231
FN048.02	B06	CTL	0.00	539	G1	0.651206
FN048.02	B06	CTL	0.00	539	G2	0.348794
FN048.02	B06	CTL	0.33	619	G1	0.704362
FN048.02	B06	CTL	0.33	619	G2	0.295638
FN048.02	B07	CTL	0.11	666	G1	0.663664
FN048.02	B07	CTL	0.11	666	G2	0.336336
FN048.02	B07	CTL	1.00	539	G1	0.710575
FN048.02	B07	CTL	1.00	539	G2	0.289425
FN048.02	B08	CTL	0.11	567	G1	0.654321
FN048.02	B08	CTL	0.11	567	G2	0.345679
FN048.02	B08	CTL	1.00	569	G1	0.702988
FN048.02	B08	CTL	1.00	569	G2	0.297012
FN048.02	B09	CTL	0.11	546	G1	0.67033
FN048.02	B09	CTL	0.11	546	G2	0.32967
FN048.02	B09	CTL	1.00	610	G1	0.67541
FN048.02	B09	CTL	1.00	610	G2	0.32459
FN048.02	B10	CTL	0.11	491	G1	0.645621
FN048.02	B10	CTL	0.11	491	G2	0.354379
FN048.02	B10	CTL	1.00	479	G1	0.734864
FN048.02	B10	CTL	1.00	479	G2	0.265136
FN048.02	B11	CTL	0.11	517	G1	0.696325
FN048.02	B11	CTL	0.11	517	G2	0.303675
FN048.02	B11	CTL	1.00	593	G1	0.708263
FN048.02	B11	CTL	1.00	593	G2	0.291737
FN048.02	C02	CTL	0.00	476	G1	0.670168
FN048.02	C02	CTL	0.00	476	G2	0.329832
FN048.02	C02	CTL	0.33	392	G1	0.647959
FN048.02	C02	CTL	0.33	392	G2	0.352041
FN048.02	C03	CTL	0.00	388	G1	0.662371
FN048.02	C03	CTL	0.00	388	G2	0.337629
FN048.02	C03	CTL	0.33	268	G1	0.675373
FN048.02	C03	CTL	0.33	268	G2	0.324627
FN048.02	C04	CTL	0.00	341	G1	0.71261
FN048.02	C04	CTL	0.00	341	G2	0.28739
FN048.02	C04	CTL	0.33	367	G1	0.72752
FN048.02	C04	CTL	0.33	367	G2	0.27248
FN048.02	C05	CTL	0.00	332	G1	0.644578
FN048.02	C05	CTL	0.00	332	G2	0.355422
FN048.02	C05	CTL	0.33	348	G1	0.718391
FN048.02	C05	CTL	0.33	348	G2	0.281609
FN048.02	C06	CTL	0.00	386	G1	0.715026
FN048.02	C06	CTL	0.00	386	G2	0.284974
FN048.02	C06	CTL	0.33	332	G1	0.686747
FN048.02	C06	CTL	0.33	332	G2	0.313253
FN048.02	C07	CTL	0.11	436	G1	0.75
FN048.02	C07	CTL	0.11	436	G2	0.25
FN048.02	C07	CTL	1.00	300	G1	0.63
FN048.02	C07	CTL	1.00	300	G2	0.37
FN048.02	C08	CTL	0.11	382	G1	0.670157
FN048.02	C08	CTL	0.11	382	G2	0.329843
FN048.02	C08	CTL	1.00	332	G1	0.75
FN048.02	C08	CTL	1.00	332	G2	0.25
FN048.02	C09	CTL	0.11	474	G1	0.675105
FN048.02	C09	CTL	0.11	474	G2	0.324895
FN048.02	C09	CTL	1.00	332	G1	0.759036
FN048.02	C09	CTL	1.00	332	G2	0.240964
FN048.02	C10	CTL	0.11	404	G1	0.670792
FN048.02	C10	CTL	0.11	404	G2	0.329208
FN048.02	C10	CTL	1.00	368	G1	0.747283
FN048.02	C10	CTL	1.00	368	G2	0.252717
FN048.02	C11	CTL	0.11	341	G1	0.692082
FN048.02	C11	CTL	0.11	341	G2	0.307918
FN048.02	C11	CTL	1.00	340	G1	0.691176
FN048.02	C11	CTL	1.00	340	G2	0.308824
FN048.02	D02	IR-G2-E	0.00	366	G1	0.39071
FN048.02	D02	IR-G2-E	0.00	366	G2	0.60929
FN048.02	D02	IR-G2-E	0.33	188	G1	0.409574
FN048.02	D02	IR-G2-E	0.33	188	G2	0.590426
FN048.02	D03	IR-G2-E	0.00	279	G1	0.358423
FN048.02	D03	IR-G2-E	0.00	279	G2	0.641577
FN048.02	D03	IR-G2-E	0.33	192	G1	0.322917
FN048.02	D03	IR-G2-E	0.33	192	G2	0.677083
FN048.02	D04	IR-G2-E	0.00	400	G1	0.31
FN048.02	D04	IR-G2-E	0.00	400	G2	0.69
FN048.02	D04	IR-G2-E	0.33	184	G1	0.331522
FN048.02	D04	IR-G2-E	0.33	184	G2	0.668478
FN048.02	D05	IR-G2-E	0.00	355	G1	0.247887
FN048.02	D05	IR-G2-E	0.00	355	G2	0.752113
FN048.02	D05	IR-G2-E	0.33	175	G1	0.377143
FN048.02	D05	IR-G2-E	0.33	175	G2	0.622857
FN048.02	D06	IR-G2-E	0.00	366	G1	0.322404
FN048.02	D06	IR-G2-E	0.00	366	G2	0.677596
FN048.02	D06	IR-G2-E	0.33	182	G1	0.373626
FN048.02	D06	IR-G2-E	0.33	182	G2	0.626374
FN048.02	D07	IR-G2-E	0.11	277	G1	0.357401
FN048.02	D07	IR-G2-E	0.11	277	G2	0.642599
FN048.02	D07	IR-G2-E	1.00	160	G1	0.4
FN048.02	D07	IR-G2-E	1.00	160	G2	0.6
FN048.02	D08	IR-G2-E	0.11	213	G1	0.375587
FN048.02	D08	IR-G2-E	0.11	213	G2	0.624413
FN048.02	D08	IR-G2-E	1.00	186	G1	0.424731
FN048.02	D08	IR-G2-E	1.00	186	G2	0.575269
FN048.02	D09	IR-G2-E	0.11	240	G1	0.354167
FN048.02	D09	IR-G2-E	0.11	240	G2	0.645833
FN048.02	D09	IR-G2-E	1.00	132	G1	0.356061
FN048.02	D09	IR-G2-E	1.00	132	G2	0.643939
FN048.02	D10	IR-G2-E	0.11	195	G1	0.333333
FN048.02	D10	IR-G2-E	0.11	195	G2	0.666667
FN048.02	D10	IR-G2-E	1.00	129	G1	0.356589
FN048.02	D10	IR-G2-E	1.00	129	G2	0.643411
FN048.02	D11	IR-G2-E	0.11	169	G1	0.366864
FN048.02	D11	IR-G2-E	0.11	169	G2	0.633136
FN048.02	D11	IR-G2-E	1.00	139	G1	0.438849
FN048.02	D11	IR-G2-E	1.00	139	G2	0.561151
FN048.02	E02	IR-G2-E	0.00	358	G1	0.385475
FN048.02	E02	IR-G2-E	0.00	358	G2	0.614525
FN048.02	E02	IR-G2-E	0.33	154	G1	0.383117
FN048.02	E02	IR-G2-E	0.33	154	G2	0.616883
FN048.02	E03	IR-G2-E	0.00	371	G1	0.382749
FN048.02	E03	IR-G2-E	0.00	371	G2	0.617251
FN048.02	E03	IR-G2-E	0.33	184	G1	0.342391
FN048.02	E03	IR-G2-E	0.33	184	G2	0.657609
FN048.02	E04	IR-G2-E	0.00	354	G1	0.350282
FN048.02	E04	IR-G2-E	0.00	354	G2	0.649718
FN048.02	E04	IR-G2-E	0.33	185	G1	0.389189
FN048.02	E04	IR-G2-E	0.33	185	G2	0.610811
FN048.02	E05	IR-G2-E	0.00	421	G1	0.32304
FN048.02	E05	IR-G2-E	0.00	421	G2	0.67696
FN048.02	E05	IR-G2-E	0.33	205	G1	0.356098
FN048.02	E05	IR-G2-E	0.33	205	G2	0.643902
FN048.02	E06	IR-G2-E	0.00	415	G1	0.385542
FN048.02	E06	IR-G2-E	0.00	415	G2	0.614458
FN048.02	E06	IR-G2-E	0.33	236	G1	0.40678
FN048.02	E06	IR-G2-E	0.33	236	G2	0.59322
FN048.02	E07	IR-G2-E	0.11	255	G1	0.345098
FN048.02	E07	IR-G2-E	0.11	255	G2	0.654902
FN048.02	E07	IR-G2-E	1.00	152	G1	0.388158
FN048.02	E07	IR-G2-E	1.00	152	G2	0.611842
FN048.02	E08	IR-G2-E	0.11	237	G1	0.421941
FN048.02	E08	IR-G2-E	0.11	237	G2	0.578059
FN048.02	E08	IR-G2-E	1.00	142	G1	0.338028
FN048.02	E08	IR-G2-E	1.00	142	G2	0.661972
FN048.02	E09	IR-G2-E	0.11	227	G1	0.440529
FN048.02	E09	IR-G2-E	0.11	227	G2	0.559471
FN048.02	E09	IR-G2-E	1.00	202	G1	0.336634
FN048.02	E09	IR-G2-E	1.00	202	G2	0.663366
FN048.02	E10	IR-G2-E	0.11	234	G1	0.354701
FN048.02	E10	IR-G2-E	0.11	234	G2	0.645299
FN048.02	E10	IR-G2-E	1.00	160	G1	0.45
FN048.02	E10	IR-G2-E	1.00	160	G2	0.55
FN048.02	E11	IR-G2-E	0.11	203	G1	0.408867
FN048.02	E11	IR-G2-E	0.11	203	G2	0.591133
FN048.02	E11	IR-G2-E	1.00	152	G1	0.348684
FN048.02	E11	IR-G2-E	1.00	152	G2	0.651316
FN048.02	F02	IR-G1-E	0.00	538	G1	0.624535
FN048.02	F02	IR-G1-E	0.00	538	G2	0.375465
FN048.02	F02	IR-G1-E	0.33	305	G1	0.704918
FN048.02	F02	IR-G1-E	0.33	305	G2	0.295082
FN048.02	F03	IR-G1-E	0.00	492	G1	0.680894
FN048.02	F03	IR-G1-E	0.00	492	G2	0.319106
FN048.02	F03	IR-G1-E	0.33	254	G1	0.685039
FN048.02	F03	IR-G1-E	0.33	254	G2	0.314961
FN048.02	F04	IR-G1-E	0.00	602	G1	0.652824
FN048.02	F04	IR-G1-E	0.00	602	G2	0.347176
FN048.02	F04	IR-G1-E	0.33	301	G1	0.760797
FN048.02	F04	IR-G1-E	0.33	301	G2	0.239203
FN048.02	F05	IR-G1-E	0.00	679	G1	0.648012
FN048.02	F05	IR-G1-E	0.00	679	G2	0.351988
FN048.02	F05	IR-G1-E	0.33	243	G1	0.773663
FN048.02	F05	IR-G1-E	0.33	243	G2	0.226337
FN048.02	F06	IR-G1-E	0.00	621	G1	0.700483
FN048.02	F06	IR-G1-E	0.00	621	G2	0.299517
FN048.02	F06	IR-G1-E	0.33	223	G1	0.663677
FN048.02	F06	IR-G1-E	0.33	223	G2	0.336323
FN048.02	F07	IR-G1-E	0.11	375	G1	0.709333
FN048.02	F07	IR-G1-E	0.11	375	G2	0.290667
FN048.02	F07	IR-G1-E	1.00	240	G1	0.708333
FN048.02	F07	IR-G1-E	1.00	240	G2	0.291667
FN048.02	F08	IR-G1-E	0.11	333	G1	0.744745
FN048.02	F08	IR-G1-E	0.11	333	G2	0.255255
FN048.02	F08	IR-G1-E	1.00	212	G1	0.716981
FN048.02	F08	IR-G1-E	1.00	212	G2	0.283019
FN048.02	F09	IR-G1-E	0.11	386	G1	0.689119
FN048.02	F09	IR-G1-E	0.11	386	G2	0.310881
FN048.02	F09	IR-G1-E	1.00	245	G1	0.681633
FN048.02	F09	IR-G1-E	1.00	245	G2	0.318367
FN048.02	F10	IR-G1-E	0.11	421	G1	0.71734
FN048.02	F10	IR-G1-E	0.11	421	G2	0.28266
FN048.02	F10	IR-G1-E	1.00	165	G1	0.733333
FN048.02	F10	IR-G1-E	1.00	165	G2	0.266667
FN048.02	F11	IR-G1-E	0.11	198	G1	0.70202
FN048.02	F11	IR-G1-E	0.11	198	G2	0.29798
FN048.02	F11	IR-G1-E	1.00	212	G1	0.754717
FN048.02	F11	IR-G1-E	1.00	212	G2	0.245283
FN048.02	G02	IR-G1-E	0.00	625	G1	0.6704
FN048.02	G02	IR-G1-E	0.00	625	G2	0.3296
FN048.02	G02	IR-G1-E	0.33	439	G1	0.676538
FN048.02	G02	IR-G1-E	0.33	439	G2	0.323462
FN048.02	G03	IR-G1-E	0.00	441	G1	0.684807
FN048.02	G03	IR-G1-E	0.00	441	G2	0.315193
FN048.02	G03	IR-G1-E	0.33	399	G1	0.669173
FN048.02	G03	IR-G1-E	0.33	399	G2	0.330827
FN048.02	G04	IR-G1-E	0.00	482	G1	0.678423
FN048.02	G04	IR-G1-E	0.00	482	G2	0.321577
FN048.02	G04	IR-G1-E	0.33	367	G1	0.741144
FN048.02	G04	IR-G1-E	0.33	367	G2	0.258856
FN048.02	G05	IR-G1-E	0.00	547	G1	0.636197
FN048.02	G05	IR-G1-E	0.00	547	G2	0.363803
FN048.02	G05	IR-G1-E	0.33	284	G1	0.785211
FN048.02	G05	IR-G1-E	0.33	284	G2	0.214789
FN048.02	G06	IR-G1-E	0.00	465	G1	0.658065
FN048.02	G06	IR-G1-E	0.00	465	G2	0.341935
FN048.02	G06	IR-G1-E	0.33	204	G1	0.720588
FN048.02	G06	IR-G1-E	0.33	204	G2	0.279412
FN048.02	G07	IR-G1-E	0.11	336	G1	0.702381
FN048.02	G07	IR-G1-E	0.11	336	G2	0.297619
FN048.02	G07	IR-G1-E	1.00	248	G1	0.721774
FN048.02	G07	IR-G1-E	1.00	248	G2	0.278226
FN048.02	G08	IR-G1-E	0.11	390	G1	0.728205
FN048.02	G08	IR-G1-E	0.11	390	G2	0.271795
FN048.02	G08	IR-G1-E	1.00	275	G1	0.756364
FN048.02	G08	IR-G1-E	1.00	275	G2	0.243636
FN048.02	G09	IR-G1-E	0.11	362	G1	0.756906
FN048.02	G09	IR-G1-E	0.11	362	G2	0.243094
FN048.02	G09	IR-G1-E	1.00	307	G1	0.811075
FN048.02	G09	IR-G1-E	1.00	307	G2	0.188925
FN048.02	G10	IR-G1-E	0.11	473	G1	0.761099
FN048.02	G10	IR-G1-E	0.11	473	G2	0.238901
FN048.02	G10	IR-G1-E	1.00	314	G1	0.789809
FN048.02	G10	IR-G1-E	1.00	314	G2	0.210191
FN048.02	G11	IR-G1-E	0.11	321	G1	0.716511
FN048.02	G11	IR-G1-E	0.11	321	G2	0.283489
FN048.02	G11	IR-G1-E	1.00	238	G1	0.777311
FN048.02	G11	IR-G1-E	1.00	238	G2	0.222689
FN048.03	B02	CTL	0.00	331	G1	0.728097
FN048.03	B02	CTL	0.00	331	G2	0.271903
FN048.03	B02	CTL	0.33	245	G1	0.771429
FN048.03	B02	CTL	0.33	245	G2	0.228571
FN048.03	B03	CTL	0.00	288	G1	0.704861
FN048.03	B03	CTL	0.00	288	G2	0.295139
FN048.03	B03	CTL	0.33	231	G1	0.766234
FN048.03	B03	CTL	0.33	231	G2	0.233766
FN048.03	B04	CTL	0.00	318	G1	0.720126
FN048.03	B04	CTL	0.00	318	G2	0.279874
FN048.03	B04	CTL	0.33	237	G1	0.755274
FN048.03	B04	CTL	0.33	237	G2	0.244726
FN048.03	B05	CTL	0.00	323	G1	0.705882
FN048.03	B05	CTL	0.00	323	G2	0.294118
FN048.03	B05	CTL	0.33	253	G1	0.731225
FN048.03	B05	CTL	0.33	253	G2	0.268775
FN048.03	B06	CTL	0.00	283	G1	0.671378
FN048.03	B06	CTL	0.00	283	G2	0.328622
FN048.03	B06	CTL	0.33	266	G1	0.699248
FN048.03	B06	CTL	0.33	266	G2	0.300752
FN048.03	B07	CTL	0.11	322	G1	0.729814
FN048.03	B07	CTL	0.11	322	G2	0.270186
FN048.03	B07	CTL	1.00	236	G1	0.75
FN048.03	B07	CTL	1.00	236	G2	0.25
FN048.03	B08	CTL	0.11	329	G1	0.726444
FN048.03	B08	CTL	0.11	329	G2	0.273556
FN048.03	B08	CTL	1.00	272	G1	0.658088
FN048.03	B08	CTL	1.00	272	G2	0.341912
FN048.03	B09	CTL	0.11	241	G1	0.780083
FN048.03	B09	CTL	0.11	241	G2	0.219917
FN048.03	B09	CTL	1.00	212	G1	0.712264
FN048.03	B09	CTL	1.00	212	G2	0.287736
FN048.03	B10	CTL	0.11	282	G1	0.812057
FN048.03	B10	CTL	0.11	282	G2	0.187943
FN048.03	B10	CTL	1.00	235	G1	0.731915
FN048.03	B10	CTL	1.00	235	G2	0.268085
FN048.03	B11	CTL	0.11	346	G1	0.728324
FN048.03	B11	CTL	0.11	346	G2	0.271676
FN048.03	B11	CTL	1.00	243	G1	0.773663
FN048.03	B11	CTL	1.00	243	G2	0.226337
FN048.03	C02	CTL	0.00	254	G1	0.76378
FN048.03	C02	CTL	0.00	254	G2	0.23622
FN048.03	C02	CTL	0.33	241	G1	0.713693
FN048.03	C02	CTL	0.33	241	G2	0.286307
FN048.03	C03	CTL	0.00	186	G1	0.693548
FN048.03	C03	CTL	0.00	186	G2	0.306452
FN048.03	C03	CTL	0.33	204	G1	0.745098
FN048.03	C03	CTL	0.33	204	G2	0.254902
FN048.03	C04	CTL	0.00	184	G1	0.706522
FN048.03	C04	CTL	0.00	184	G2	0.293478
FN048.03	C04	CTL	0.33	193	G1	0.689119
FN048.03	C04	CTL	0.33	193	G2	0.310881
FN048.03	C05	CTL	0.00	197	G1	0.766497
FN048.03	C05	CTL	0.00	197	G2	0.233503
FN048.03	C05	CTL	0.33	199	G1	0.718593
FN048.03	C05	CTL	0.33	199	G2	0.281407
FN048.03	C06	CTL	0.00	200	G1	0.7
FN048.03	C06	CTL	0.00	200	G2	0.3
FN048.03	C06	CTL	0.33	214	G1	0.761682
FN048.03	C06	CTL	0.33	214	G2	0.238318
FN048.03	C07	CTL	0.11	206	G1	0.669903
FN048.03	C07	CTL	0.11	206	G2	0.330097
FN048.03	C07	CTL	1.00	236	G1	0.720339
FN048.03	C07	CTL	1.00	236	G2	0.279661
FN048.03	C08	CTL	0.11	221	G1	0.714932
FN048.03	C08	CTL	0.11	221	G2	0.285068
FN048.03	C08	CTL	1.00	278	G1	0.68705
FN048.03	C08	CTL	1.00	278	G2	0.31295
FN048.03	C09	CTL	0.11	237	G1	0.755274
FN048.03	C09	CTL	0.11	237	G2	0.244726
FN048.03	C09	CTL	1.00	189	G1	0.703704
FN048.03	C09	CTL	1.00	189	G2	0.296296
FN048.03	C10	CTL	0.11	203	G1	0.689655
FN048.03	C10	CTL	0.11	203	G2	0.310345
FN048.03	C10	CTL	1.00	275	G1	0.709091
FN048.03	C10	CTL	1.00	275	G2	0.290909
FN048.03	C11	CTL	0.11	195	G1	0.728205
FN048.03	C11	CTL	0.11	195	G2	0.271795
FN048.03	C11	CTL	1.00	230	G1	0.669565
FN048.03	C11	CTL	1.00	230	G2	0.330435
FN048.03	D02	IR-G2-E	0.00	261	G1	0.321839
FN048.03	D02	IR-G2-E	0.00	261	G2	0.678161
FN048.03	D02	IR-G2-E	0.33	113	G1	0.424779
FN048.03	D02	IR-G2-E	0.33	113	G2	0.575221
FN048.03	D03	IR-G2-E	0.00	239	G1	0.313808
FN048.03	D03	IR-G2-E	0.00	239	G2	0.686192
FN048.03	D03	IR-G2-E	0.33	146	G1	0.267123
FN048.03	D03	IR-G2-E	0.33	146	G2	0.732877
FN048.03	D04	IR-G2-E	0.00	280	G1	0.346429
FN048.03	D04	IR-G2-E	0.00	280	G2	0.653571
FN048.03	D04	IR-G2-E	0.33	123	G1	0.365854
FN048.03	D04	IR-G2-E	0.33	123	G2	0.634146
FN048.03	D05	IR-G2-E	0.00	253	G1	0.363636
FN048.03	D05	IR-G2-E	0.00	253	G2	0.636364
FN048.03	D05	IR-G2-E	0.33	129	G1	0.379845
FN048.03	D05	IR-G2-E	0.33	129	G2	0.620155
FN048.03	D06	IR-G2-E	0.00	286	G1	0.346154
FN048.03	D06	IR-G2-E	0.00	286	G2	0.653846
FN048.03	D06	IR-G2-E	0.33	126	G1	0.357143
FN048.03	D06	IR-G2-E	0.33	126	G2	0.642857
FN048.03	D07	IR-G2-E	0.11	173	G1	0.375723
FN048.03	D07	IR-G2-E	0.11	173	G2	0.624277
FN048.03	D07	IR-G2-E	1.00	118	G1	0.398305
FN048.03	D07	IR-G2-E	1.00	118	G2	0.601695
FN048.03	D08	IR-G2-E	0.11	172	G1	0.360465
FN048.03	D08	IR-G2-E	0.11	172	G2	0.639535
FN048.03	D08	IR-G2-E	1.00	97	G1	0.319588
FN048.03	D08	IR-G2-E	1.00	97	G2	0.680412
FN048.03	D09	IR-G2-E	0.11	202	G1	0.351485
FN048.03	D09	IR-G2-E	0.11	202	G2	0.648515
FN048.03	D09	IR-G2-E	1.00	103	G1	0.427184
FN048.03	D09	IR-G2-E	1.00	103	G2	0.572816
FN048.03	D10	IR-G2-E	0.11	142	G1	0.387324
FN048.03	D10	IR-G2-E	0.11	142	G2	0.612676
FN048.03	D10	IR-G2-E	1.00	118	G1	0.508475
FN048.03	D10	IR-G2-E	1.00	118	G2	0.491525
FN048.03	D11	IR-G2-E	0.11	145	G1	0.42069
FN048.03	D11	IR-G2-E	0.11	145	G2	0.57931
FN048.03	D11	IR-G2-E	1.00	113	G1	0.477876
FN048.03	D11	IR-G2-E	1.00	113	G2	0.522124
FN048.03	E02	IR-G2-E	0.00	272	G1	0.378676
FN048.03	E02	IR-G2-E	0.00	272	G2	0.621324
FN048.03	E02	IR-G2-E	0.33	144	G1	0.305556
FN048.03	E02	IR-G2-E	0.33	144	G2	0.694444
FN048.03	E03	IR-G2-E	0.00	267	G1	0.340824
FN048.03	E03	IR-G2-E	0.00	267	G2	0.659176
FN048.03	E03	IR-G2-E	0.33	146	G1	0.431507
FN048.03	E03	IR-G2-E	0.33	146	G2	0.568493
FN048.03	E04	IR-G2-E	0.00	278	G1	0.334532
FN048.03	E04	IR-G2-E	0.00	278	G2	0.665468
FN048.03	E04	IR-G2-E	0.33	125	G1	0.408
FN048.03	E04	IR-G2-E	0.33	125	G2	0.592
FN048.03	E05	IR-G2-E	0.00	300	G1	0.406667
FN048.03	E05	IR-G2-E	0.00	300	G2	0.593333
FN048.03	E05	IR-G2-E	0.33	100	G1	0.41
FN048.03	E05	IR-G2-E	0.33	100	G2	0.59
FN048.03	E06	IR-G2-E	0.00	277	G1	0.32491
FN048.03	E06	IR-G2-E	0.00	277	G2	0.67509
FN048.03	E06	IR-G2-E	0.33	134	G1	0.380597
FN048.03	E06	IR-G2-E	0.33	134	G2	0.619403
FN048.03	E07	IR-G2-E	0.11	188	G1	0.329787
FN048.03	E07	IR-G2-E	0.11	188	G2	0.670213
FN048.03	E07	IR-G2-E	1.00	101	G1	0.386139
FN048.03	E07	IR-G2-E	1.00	101	G2	0.613861
FN048.03	E08	IR-G2-E	0.11	185	G1	0.297297
FN048.03	E08	IR-G2-E	0.11	185	G2	0.702703
FN048.03	E08	IR-G2-E	1.00	108	G1	0.388889
FN048.03	E08	IR-G2-E	1.00	108	G2	0.611111
FN048.03	E09	IR-G2-E	0.11	182	G1	0.368132
FN048.03	E09	IR-G2-E	0.11	182	G2	0.631868
FN048.03	E09	IR-G2-E	1.00	113	G1	0.389381
FN048.03	E09	IR-G2-E	1.00	113	G2	0.610619
FN048.03	E10	IR-G2-E	0.11	178	G1	0.410112
FN048.03	E10	IR-G2-E	0.11	178	G2	0.589888
FN048.03	E10	IR-G2-E	1.00	120	G1	0.383333
FN048.03	E10	IR-G2-E	1.00	120	G2	0.616667
FN048.03	E11	IR-G2-E	0.11	213	G1	0.352113
FN048.03	E11	IR-G2-E	0.11	213	G2	0.647887
FN048.03	E11	IR-G2-E	1.00	116	G1	0.422414
FN048.03	E11	IR-G2-E	1.00	116	G2	0.577586
FN048.03	F02	IR-G1-E	0.00	346	G1	0.638728
FN048.03	F02	IR-G1-E	0.00	346	G2	0.361272
FN048.03	F02	IR-G1-E	0.33	219	G1	0.748858
FN048.03	F02	IR-G1-E	0.33	219	G2	0.251142
FN048.03	F03	IR-G1-E	0.00	340	G1	0.664706
FN048.03	F03	IR-G1-E	0.00	340	G2	0.335294
FN048.03	F03	IR-G1-E	0.33	210	G1	0.714286
FN048.03	F03	IR-G1-E	0.33	210	G2	0.285714
FN048.03	F04	IR-G1-E	0.00	378	G1	0.722222
FN048.03	F04	IR-G1-E	0.00	378	G2	0.277778
FN048.03	F04	IR-G1-E	0.33	207	G1	0.705314
FN048.03	F04	IR-G1-E	0.33	207	G2	0.294686
FN048.03	F05	IR-G1-E	0.00	336	G1	0.738095
FN048.03	F05	IR-G1-E	0.00	336	G2	0.261905
FN048.03	F05	IR-G1-E	0.33	218	G1	0.688073
FN048.03	F05	IR-G1-E	0.33	218	G2	0.311927
FN048.03	F06	IR-G1-E	0.00	298	G1	0.697987
FN048.03	F06	IR-G1-E	0.00	298	G2	0.302013
FN048.03	F06	IR-G1-E	0.33	214	G1	0.747664
FN048.03	F06	IR-G1-E	0.33	214	G2	0.252336
FN048.03	F07	IR-G1-E	0.11	248	G1	0.669355
FN048.03	F07	IR-G1-E	0.11	248	G2	0.330645
FN048.03	F07	IR-G1-E	1.00	153	G1	0.732026
FN048.03	F07	IR-G1-E	1.00	153	G2	0.267974
FN048.03	F08	IR-G1-E	0.11	204	G1	0.691176
FN048.03	F08	IR-G1-E	0.11	204	G2	0.308824
FN048.03	F08	IR-G1-E	1.00	197	G1	0.796954
FN048.03	F08	IR-G1-E	1.00	197	G2	0.203046
FN048.03	F09	IR-G1-E	0.11	282	G1	0.705674
FN048.03	F09	IR-G1-E	0.11	282	G2	0.294326
FN048.03	F09	IR-G1-E	1.00	171	G1	0.730994
FN048.03	F09	IR-G1-E	1.00	171	G2	0.269006
FN048.03	F10	IR-G1-E	0.11	211	G1	0.663507
FN048.03	F10	IR-G1-E	0.11	211	G2	0.336493
FN048.03	F10	IR-G1-E	1.00	164	G1	0.737805
FN048.03	F10	IR-G1-E	1.00	164	G2	0.262195
FN048.03	F11	IR-G1-E	0.11	213	G1	0.676056
FN048.03	F11	IR-G1-E	0.11	213	G2	0.323944
FN048.03	F11	IR-G1-E	1.00	161	G1	0.68323
FN048.03	F11	IR-G1-E	1.00	161	G2	0.31677
FN048.03	G02	IR-G1-E	0.00	373	G1	0.691689
FN048.03	G02	IR-G1-E	0.00	373	G2	0.308311
FN048.03	G02	IR-G1-E	0.33	189	G1	0.804233
FN048.03	G02	IR-G1-E	0.33	189	G2	0.195767
FN048.03	G03	IR-G1-E	0.00	370	G1	0.640541
FN048.03	G03	IR-G1-E	0.00	370	G2	0.359459
FN048.03	G03	IR-G1-E	0.33	189	G1	0.751323
FN048.03	G03	IR-G1-E	0.33	189	G2	0.248677
FN048.03	G04	IR-G1-E	0.00	401	G1	0.628429
FN048.03	G04	IR-G1-E	0.00	401	G2	0.371571
FN048.03	G04	IR-G1-E	0.33	186	G1	0.725806
FN048.03	G04	IR-G1-E	0.33	186	G2	0.274194
FN048.03	G05	IR-G1-E	0.00	278	G1	0.658273
FN048.03	G05	IR-G1-E	0.00	278	G2	0.341727
FN048.03	G05	IR-G1-E	0.33	204	G1	0.72549
FN048.03	G05	IR-G1-E	0.33	204	G2	0.27451
FN048.03	G06	IR-G1-E	0.00	347	G1	0.622478
FN048.03	G06	IR-G1-E	0.00	347	G2	0.377522
FN048.03	G06	IR-G1-E	0.33	197	G1	0.736041
FN048.03	G06	IR-G1-E	0.33	197	G2	0.263959
FN048.03	G07	IR-G1-E	0.11	204	G1	0.779412
FN048.03	G07	IR-G1-E	0.11	204	G2	0.220588
FN048.03	G07	IR-G1-E	1.00	156	G1	0.737179
FN048.03	G07	IR-G1-E	1.00	156	G2	0.262821
FN048.03	G08	IR-G1-E	0.11	229	G1	0.768559
FN048.03	G08	IR-G1-E	0.11	229	G2	0.231441
FN048.03	G08	IR-G1-E	1.00	173	G1	0.791908
FN048.03	G08	IR-G1-E	1.00	173	G2	0.208092
FN048.03	G09	IR-G1-E	0.11	204	G1	0.691176
FN048.03	G09	IR-G1-E	0.11	204	G2	0.308824
FN048.03	G09	IR-G1-E	1.00	225	G1	0.711111
FN048.03	G09	IR-G1-E	1.00	225	G2	0.288889
FN048.03	G10	IR-G1-E	0.11	231	G1	0.670996
FN048.03	G10	IR-G1-E	0.11	231	G2	0.329004
FN048.03	G10	IR-G1-E	1.00	179	G1	0.681564
FN048.03	G10	IR-G1-E	1.00	179	G2	0.318436
FN048.03	G11	IR-G1-E	0.11	178	G1	0.640449
FN048.03	G11	IR-G1-E	0.11	178	G2	0.359551
FN048.03	G11	IR-G1-E	1.00	165	G1	0.763636
FN048.03	G11	IR-G1-E	1.00	165	G2	0.236364

## Sheet: ABT263_viability
Supplementary Table 3. For Fig5_functional-comparison_ABT263_viability.
Dataset	Condition	ABT263	Well	Cell_Count	Normalization_Count	Cell_Count_Normalized
FN048.01	CTL	0.00	B02	253	255	0.992157
FN048.01	CTL	0.00	B03	295	255	1.15686
FN048.01	CTL	0.00	B04	294	255	1.15294
FN048.01	CTL	0.00	B05	359	255	1.40784
FN048.01	CTL	0.00	B06	316	255	1.23922
FN048.01	CTL	0.00	C02	184	255	0.721569
FN048.01	CTL	0.00	C03	198	255	0.776471
FN048.01	CTL	0.00	C04	216	255	0.847059
FN048.01	CTL	0.00	C05	205	255	0.803922
FN048.01	CTL	0.00	C06	230	255	0.901961
FN048.01	CTL	0.11	B07	313	255	1.22745
FN048.01	CTL	0.11	B08	338	255	1.32549
FN048.01	CTL	0.11	B09	352	255	1.38039
FN048.01	CTL	0.11	B10	345	255	1.35294
FN048.01	CTL	0.11	B11	242	255	0.94902
FN048.01	CTL	0.11	C07	181	255	0.709804
FN048.01	CTL	0.11	C08	206	255	0.807843
FN048.01	CTL	0.11	C09	171	255	0.670588
FN048.01	CTL	0.11	C10	156	255	0.611765
FN048.01	CTL	0.11	C11	174	255	0.682353
FN048.01	CTL	0.33	B02	249	255	0.976471
FN048.01	CTL	0.33	B03	280	255	1.09804
FN048.01	CTL	0.33	B04	306	255	1.2
FN048.01	CTL	0.33	B05	348	255	1.36471
FN048.01	CTL	0.33	B06	333	255	1.30588
FN048.01	CTL	0.33	C02	130	255	0.509804
FN048.01	CTL	0.33	C03	176	255	0.690196
FN048.01	CTL	0.33	C04	232	255	0.909804
FN048.01	CTL	0.33	C05	176	255	0.690196
FN048.01	CTL	0.33	C06	215	255	0.843137
FN048.01	CTL	1.00	B07	376	255	1.47451
FN048.01	CTL	1.00	B08	322	255	1.26275
FN048.01	CTL	1.00	B09	338	255	1.32549
FN048.01	CTL	1.00	B10	246	255	0.964706
FN048.01	CTL	1.00	B11	233	255	0.913725
FN048.01	CTL	1.00	C07	219	255	0.858824
FN048.01	CTL	1.00	C08	165	255	0.647059
FN048.01	CTL	1.00	C09	208	255	0.815686
FN048.01	CTL	1.00	C10	214	255	0.839216
FN048.01	CTL	1.00	C11	203	255	0.796078
FN048.01	IR-G1-E	0.00	F02	291	250.6	1.16121
FN048.01	IR-G1-E	0.00	F03	365	250.6	1.4565
FN048.01	IR-G1-E	0.00	F04	250	250.6	0.997606
FN048.01	IR-G1-E	0.00	F05	237	250.6	0.94573
FN048.01	IR-G1-E	0.00	F06	259	250.6	1.03352
FN048.01	IR-G1-E	0.00	G02	166	250.6	0.66241
FN048.01	IR-G1-E	0.00	G03	325	250.6	1.29689
FN048.01	IR-G1-E	0.00	G04	211	250.6	0.841979
FN048.01	IR-G1-E	0.00	G05	115	250.6	0.458899
FN048.01	IR-G1-E	0.00	G06	287	250.6	1.14525
FN048.01	IR-G1-E	0.11	F07	184	250.6	0.734238
FN048.01	IR-G1-E	0.11	F08	169	250.6	0.674381
FN048.01	IR-G1-E	0.11	F09	215	250.6	0.857941
FN048.01	IR-G1-E	0.11	F10	186	250.6	0.742219
FN048.01	IR-G1-E	0.11	F11	224	250.6	0.893855
FN048.01	IR-G1-E	0.11	G07	136	250.6	0.542698
FN048.01	IR-G1-E	0.11	G08	67	250.6	0.267358
FN048.01	IR-G1-E	0.11	G09	185	250.6	0.738228
FN048.01	IR-G1-E	0.11	G10	171	250.6	0.682362
FN048.01	IR-G1-E	0.11	G11	139	250.6	0.554669
FN048.01	IR-G1-E	0.33	F02	204	250.6	0.814046
FN048.01	IR-G1-E	0.33	F03	224	250.6	0.893855
FN048.01	IR-G1-E	0.33	F04	176	250.6	0.702314
FN048.01	IR-G1-E	0.33	F05	166	250.6	0.66241
FN048.01	IR-G1-E	0.33	F06	180	250.6	0.718276
FN048.01	IR-G1-E	0.33	G02	160	250.6	0.638468
FN048.01	IR-G1-E	0.33	G03	193	250.6	0.770152
FN048.01	IR-G1-E	0.33	G04	123	250.6	0.490822
FN048.01	IR-G1-E	0.33	G05	80	250.6	0.319234
FN048.01	IR-G1-E	0.33	G06	140	250.6	0.558659
FN048.01	IR-G1-E	1.00	F07	153	250.6	0.610535
FN048.01	IR-G1-E	1.00	F08	165	250.6	0.65842
FN048.01	IR-G1-E	1.00	F09	122	250.6	0.486832
FN048.01	IR-G1-E	1.00	F10	141	250.6	0.56265
FN048.01	IR-G1-E	1.00	F11	138	250.6	0.550678
FN048.01	IR-G1-E	1.00	G07	102	250.6	0.407023
FN048.01	IR-G1-E	1.00	G08	156	250.6	0.622506
FN048.01	IR-G1-E	1.00	G09	119	250.6	0.47486
FN048.01	IR-G1-E	1.00	G10	126	250.6	0.502793
FN048.01	IR-G1-E	1.00	G11	116	250.6	0.462889
FN048.01	IR-G2-E	0.00	D02	404	314.7	1.28376
FN048.01	IR-G2-E	0.00	D03	324	314.7	1.02955
FN048.01	IR-G2-E	0.00	D04	313	314.7	0.994598
FN048.01	IR-G2-E	0.00	D05	331	314.7	1.0518
FN048.01	IR-G2-E	0.00	D06	351	314.7	1.11535
FN048.01	IR-G2-E	0.00	E02	288	314.7	0.915157
FN048.01	IR-G2-E	0.00	E03	239	314.7	0.759453
FN048.01	IR-G2-E	0.00	E04	277	314.7	0.880203
FN048.01	IR-G2-E	0.00	E05	299	314.7	0.950111
FN048.01	IR-G2-E	0.00	E06	321	314.7	1.02002
FN048.01	IR-G2-E	0.11	D07	254	314.7	0.807118
FN048.01	IR-G2-E	0.11	D08	273	314.7	0.867493
FN048.01	IR-G2-E	0.11	D09	240	314.7	0.762631
FN048.01	IR-G2-E	0.11	D10	220	314.7	0.699078
FN048.01	IR-G2-E	0.11	D11	261	314.7	0.829361
FN048.01	IR-G2-E	0.11	E07	235	314.7	0.746743
FN048.01	IR-G2-E	0.11	E08	224	314.7	0.711789
FN048.01	IR-G2-E	0.11	E09	218	314.7	0.692723
FN048.01	IR-G2-E	0.11	E10	178	314.7	0.565618
FN048.01	IR-G2-E	0.11	E11	211	314.7	0.67048
FN048.01	IR-G2-E	0.33	D02	145	314.7	0.460756
FN048.01	IR-G2-E	0.33	D03	159	314.7	0.505243
FN048.01	IR-G2-E	0.33	D04	199	314.7	0.632348
FN048.01	IR-G2-E	0.33	D05	198	314.7	0.629171
FN048.01	IR-G2-E	0.33	D06	184	314.7	0.584684
FN048.01	IR-G2-E	0.33	E02	219	314.7	0.695901
FN048.01	IR-G2-E	0.33	E03	179	314.7	0.568796
FN048.01	IR-G2-E	0.33	E04	177	314.7	0.56244
FN048.01	IR-G2-E	0.33	E05	130	314.7	0.413092
FN048.01	IR-G2-E	0.33	E06	147	314.7	0.467112
FN048.01	IR-G2-E	1.00	D07	179	314.7	0.568796
FN048.01	IR-G2-E	1.00	D08	183	314.7	0.581506
FN048.01	IR-G2-E	1.00	D09	171	314.7	0.543375
FN048.01	IR-G2-E	1.00	D10	163	314.7	0.517954
FN048.01	IR-G2-E	1.00	D11	129	314.7	0.409914
FN048.01	IR-G2-E	1.00	E07	158	314.7	0.502065
FN048.01	IR-G2-E	1.00	E08	137	314.7	0.435335
FN048.01	IR-G2-E	1.00	E09	144	314.7	0.457579
FN048.01	IR-G2-E	1.00	E10	194	314.7	0.61646
FN048.01	IR-G2-E	1.00	E11	146	314.7	0.463934
FN048.02	CTL	0.00	B02	513	453.4	1.13145
FN048.02	CTL	0.00	B03	488	453.4	1.07631
FN048.02	CTL	0.00	B04	520	453.4	1.14689
FN048.02	CTL	0.00	B05	551	453.4	1.21526
FN048.02	CTL	0.00	B06	539	453.4	1.1888
FN048.02	CTL	0.00	C02	476	453.4	1.04985
FN048.02	CTL	0.00	C03	388	453.4	0.855757
FN048.02	CTL	0.00	C04	341	453.4	0.752095
FN048.02	CTL	0.00	C05	332	453.4	0.732245
FN048.02	CTL	0.00	C06	386	453.4	0.851345
FN048.02	CTL	0.11	B07	666	453.4	1.4689
FN048.02	CTL	0.11	B08	567	453.4	1.25055
FN048.02	CTL	0.11	B09	546	453.4	1.20423
FN048.02	CTL	0.11	B10	491	453.4	1.08293
FN048.02	CTL	0.11	B11	517	453.4	1.14027
FN048.02	CTL	0.11	C07	436	453.4	0.961623
FN048.02	CTL	0.11	C08	382	453.4	0.842523
FN048.02	CTL	0.11	C09	474	453.4	1.04543
FN048.02	CTL	0.11	C10	404	453.4	0.891045
FN048.02	CTL	0.11	C11	341	453.4	0.752095
FN048.02	CTL	0.33	B02	488	453.4	1.07631
FN048.02	CTL	0.33	B03	450	453.4	0.992501
FN048.02	CTL	0.33	B04	657	453.4	1.44905
FN048.02	CTL	0.33	B05	546	453.4	1.20423
FN048.02	CTL	0.33	B06	619	453.4	1.36524
FN048.02	CTL	0.33	C02	392	453.4	0.864579
FN048.02	CTL	0.33	C03	268	453.4	0.59109
FN048.02	CTL	0.33	C04	367	453.4	0.80944
FN048.02	CTL	0.33	C05	348	453.4	0.767534
FN048.02	CTL	0.33	C06	332	453.4	0.732245
FN048.02	CTL	1.00	B07	539	453.4	1.1888
FN048.02	CTL	1.00	B08	569	453.4	1.25496
FN048.02	CTL	1.00	B09	610	453.4	1.34539
FN048.02	CTL	1.00	B10	479	453.4	1.05646
FN048.02	CTL	1.00	B11	593	453.4	1.3079
FN048.02	CTL	1.00	C07	300	453.4	0.661667
FN048.02	CTL	1.00	C08	332	453.4	0.732245
FN048.02	CTL	1.00	C09	332	453.4	0.732245
FN048.02	CTL	1.00	C10	368	453.4	0.811645
FN048.02	CTL	1.00	C11	340	453.4	0.74989
FN048.02	IR-G1-E	0.00	F02	538	549.2	0.979607
FN048.02	IR-G1-E	0.00	F03	492	549.2	0.895849
FN048.02	IR-G1-E	0.00	F04	602	549.2	1.09614
FN048.02	IR-G1-E	0.00	F05	679	549.2	1.23634
FN048.02	IR-G1-E	0.00	F06	621	549.2	1.13074
FN048.02	IR-G1-E	0.00	G02	625	549.2	1.13802
FN048.02	IR-G1-E	0.00	G03	441	549.2	0.802986
FN048.02	IR-G1-E	0.00	G04	482	549.2	0.87764
FN048.02	IR-G1-E	0.00	G05	547	549.2	0.995994
FN048.02	IR-G1-E	0.00	G06	465	549.2	0.846686
FN048.02	IR-G1-E	0.11	F07	375	549.2	0.682811
FN048.02	IR-G1-E	0.11	F08	333	549.2	0.606336
FN048.02	IR-G1-E	0.11	F09	386	549.2	0.70284
FN048.02	IR-G1-E	0.11	F10	421	549.2	0.76657
FN048.02	IR-G1-E	0.11	F11	198	549.2	0.360524
FN048.02	IR-G1-E	0.11	G07	336	549.2	0.611799
FN048.02	IR-G1-E	0.11	G08	390	549.2	0.710124
FN048.02	IR-G1-E	0.11	G09	362	549.2	0.659141
FN048.02	IR-G1-E	0.11	G10	473	549.2	0.861253
FN048.02	IR-G1-E	0.11	G11	321	549.2	0.584487
FN048.02	IR-G1-E	0.33	F02	305	549.2	0.555353
FN048.02	IR-G1-E	0.33	F03	254	549.2	0.462491
FN048.02	IR-G1-E	0.33	F04	301	549.2	0.54807
FN048.02	IR-G1-E	0.33	F05	243	549.2	0.442462
FN048.02	IR-G1-E	0.33	F06	223	549.2	0.406045
FN048.02	IR-G1-E	0.33	G02	439	549.2	0.799345
FN048.02	IR-G1-E	0.33	G03	399	549.2	0.726511
FN048.02	IR-G1-E	0.33	G04	367	549.2	0.668245
FN048.02	IR-G1-E	0.33	G05	284	549.2	0.517116
FN048.02	IR-G1-E	0.33	G06	204	549.2	0.371449
FN048.02	IR-G1-E	1.00	F07	240	549.2	0.436999
FN048.02	IR-G1-E	1.00	F08	212	549.2	0.386016
FN048.02	IR-G1-E	1.00	F09	245	549.2	0.446103
FN048.02	IR-G1-E	1.00	F10	165	549.2	0.300437
FN048.02	IR-G1-E	1.00	F11	212	549.2	0.386016
FN048.02	IR-G1-E	1.00	G07	248	549.2	0.451566
FN048.02	IR-G1-E	1.00	G08	275	549.2	0.500728
FN048.02	IR-G1-E	1.00	G09	307	549.2	0.558995
FN048.02	IR-G1-E	1.00	G10	314	549.2	0.571741
FN048.02	IR-G1-E	1.00	G11	238	549.2	0.433358
FN048.02	IR-G2-E	0.00	D02	366	368.4	0.993485
FN048.02	IR-G2-E	0.00	D03	279	368.4	0.757329
FN048.02	IR-G2-E	0.00	D04	399	368.4	1.08306
FN048.02	IR-G2-E	0.00	D05	355	368.4	0.963626
FN048.02	IR-G2-E	0.00	D06	366	368.4	0.993485
FN048.02	IR-G2-E	0.00	E02	358	368.4	0.97177
FN048.02	IR-G2-E	0.00	E03	371	368.4	1.00706
FN048.02	IR-G2-E	0.00	E04	354	368.4	0.960912
FN048.02	IR-G2-E	0.00	E05	421	368.4	1.14278
FN048.02	IR-G2-E	0.00	E06	415	368.4	1.12649
FN048.02	IR-G2-E	0.11	D07	277	368.4	0.7519
FN048.02	IR-G2-E	0.11	D08	213	368.4	0.578176
FN048.02	IR-G2-E	0.11	D09	240	368.4	0.651466
FN048.02	IR-G2-E	0.11	D10	195	368.4	0.529316
FN048.02	IR-G2-E	0.11	D11	169	368.4	0.45874
FN048.02	IR-G2-E	0.11	E07	255	368.4	0.692182
FN048.02	IR-G2-E	0.11	E08	237	368.4	0.643322
FN048.02	IR-G2-E	0.11	E09	227	368.4	0.616178
FN048.02	IR-G2-E	0.11	E10	234	368.4	0.635179
FN048.02	IR-G2-E	0.11	E11	203	368.4	0.551031
FN048.02	IR-G2-E	0.33	D02	188	368.4	0.510315
FN048.02	IR-G2-E	0.33	D03	192	368.4	0.521173
FN048.02	IR-G2-E	0.33	D04	184	368.4	0.499457
FN048.02	IR-G2-E	0.33	D05	175	368.4	0.475027
FN048.02	IR-G2-E	0.33	D06	182	368.4	0.494028
FN048.02	IR-G2-E	0.33	E02	154	368.4	0.418024
FN048.02	IR-G2-E	0.33	E03	184	368.4	0.499457
FN048.02	IR-G2-E	0.33	E04	185	368.4	0.502172
FN048.02	IR-G2-E	0.33	E05	205	368.4	0.55646
FN048.02	IR-G2-E	0.33	E06	236	368.4	0.640608
FN048.02	IR-G2-E	1.00	D07	160	368.4	0.434311
FN048.02	IR-G2-E	1.00	D08	186	368.4	0.504886
FN048.02	IR-G2-E	1.00	D09	132	368.4	0.358306
FN048.02	IR-G2-E	1.00	D10	129	368.4	0.350163
FN048.02	IR-G2-E	1.00	D11	139	368.4	0.377307
FN048.02	IR-G2-E	1.00	E07	152	368.4	0.412595
FN048.02	IR-G2-E	1.00	E08	142	368.4	0.385451
FN048.02	IR-G2-E	1.00	E09	202	368.4	0.548317
FN048.02	IR-G2-E	1.00	E10	160	368.4	0.434311
FN048.02	IR-G2-E	1.00	E11	152	368.4	0.412595
FN048.03	CTL	0.00	B02	331	256.4	1.29095
FN048.03	CTL	0.00	B03	288	256.4	1.12324
FN048.03	CTL	0.00	B04	318	256.4	1.24025
FN048.03	CTL	0.00	B05	323	256.4	1.25975
FN048.03	CTL	0.00	B06	283	256.4	1.10374
FN048.03	CTL	0.00	C02	254	256.4	0.99064
FN048.03	CTL	0.00	C03	186	256.4	0.725429
FN048.03	CTL	0.00	C04	184	256.4	0.717629
FN048.03	CTL	0.00	C05	197	256.4	0.768331
FN048.03	CTL	0.00	C06	200	256.4	0.780031
FN048.03	CTL	0.11	B07	322	256.4	1.25585
FN048.03	CTL	0.11	B08	329	256.4	1.28315
FN048.03	CTL	0.11	B09	241	256.4	0.939938
FN048.03	CTL	0.11	B10	282	256.4	1.09984
FN048.03	CTL	0.11	B11	346	256.4	1.34945
FN048.03	CTL	0.11	C07	206	256.4	0.803432
FN048.03	CTL	0.11	C08	221	256.4	0.861934
FN048.03	CTL	0.11	C09	237	256.4	0.924337
FN048.03	CTL	0.11	C10	203	256.4	0.791732
FN048.03	CTL	0.11	C11	195	256.4	0.76053
FN048.03	CTL	0.33	B02	245	256.4	0.955538
FN048.03	CTL	0.33	B03	231	256.4	0.900936
FN048.03	CTL	0.33	B04	237	256.4	0.924337
FN048.03	CTL	0.33	B05	253	256.4	0.986739
FN048.03	CTL	0.33	B06	266	256.4	1.03744
FN048.03	CTL	0.33	C02	241	256.4	0.939938
FN048.03	CTL	0.33	C03	204	256.4	0.795632
FN048.03	CTL	0.33	C04	193	256.4	0.75273
FN048.03	CTL	0.33	C05	199	256.4	0.776131
FN048.03	CTL	0.33	C06	214	256.4	0.834633
FN048.03	CTL	1.00	B07	236	256.4	0.920437
FN048.03	CTL	1.00	B08	272	256.4	1.06084
FN048.03	CTL	1.00	B09	212	256.4	0.826833
FN048.03	CTL	1.00	B10	235	256.4	0.916537
FN048.03	CTL	1.00	B11	243	256.4	0.947738
FN048.03	CTL	1.00	C07	236	256.4	0.920437
FN048.03	CTL	1.00	C08	278	256.4	1.08424
FN048.03	CTL	1.00	C09	189	256.4	0.737129
FN048.03	CTL	1.00	C10	275	256.4	1.07254
FN048.03	CTL	1.00	C11	230	256.4	0.897036
FN048.03	IR-G1-E	0.00	F02	346	346.7	0.997981
FN048.03	IR-G1-E	0.00	F03	340	346.7	0.980675
FN048.03	IR-G1-E	0.00	F04	378	346.7	1.09028
FN048.03	IR-G1-E	0.00	F05	336	346.7	0.969138
FN048.03	IR-G1-E	0.00	F06	298	346.7	0.859533
FN048.03	IR-G1-E	0.00	G02	373	346.7	1.07586
FN048.03	IR-G1-E	0.00	G03	370	346.7	1.06721
FN048.03	IR-G1-E	0.00	G04	401	346.7	1.15662
FN048.03	IR-G1-E	0.00	G05	278	346.7	0.801846
FN048.03	IR-G1-E	0.00	G06	347	346.7	1.00087
FN048.03	IR-G1-E	0.11	F07	248	346.7	0.715316
FN048.03	IR-G1-E	0.11	F08	204	346.7	0.588405
FN048.03	IR-G1-E	0.11	F09	282	346.7	0.813383
FN048.03	IR-G1-E	0.11	F10	211	346.7	0.608595
FN048.03	IR-G1-E	0.11	F11	213	346.7	0.614364
FN048.03	IR-G1-E	0.11	G07	204	346.7	0.588405
FN048.03	IR-G1-E	0.11	G08	229	346.7	0.660513
FN048.03	IR-G1-E	0.11	G09	204	346.7	0.588405
FN048.03	IR-G1-E	0.11	G10	231	346.7	0.666282
FN048.03	IR-G1-E	0.11	G11	178	346.7	0.513412
FN048.03	IR-G1-E	0.33	F02	219	346.7	0.63167
FN048.03	IR-G1-E	0.33	F03	210	346.7	0.605711
FN048.03	IR-G1-E	0.33	F04	207	346.7	0.597058
FN048.03	IR-G1-E	0.33	F05	218	346.7	0.628786
FN048.03	IR-G1-E	0.33	F06	214	346.7	0.617248
FN048.03	IR-G1-E	0.33	G02	189	346.7	0.54514
FN048.03	IR-G1-E	0.33	G03	189	346.7	0.54514
FN048.03	IR-G1-E	0.33	G04	186	346.7	0.536487
FN048.03	IR-G1-E	0.33	G05	204	346.7	0.588405
FN048.03	IR-G1-E	0.33	G06	197	346.7	0.568215
FN048.03	IR-G1-E	1.00	F07	153	346.7	0.441304
FN048.03	IR-G1-E	1.00	F08	197	346.7	0.568215
FN048.03	IR-G1-E	1.00	F09	171	346.7	0.493222
FN048.03	IR-G1-E	1.00	F10	164	346.7	0.473031
FN048.03	IR-G1-E	1.00	F11	161	346.7	0.464378
FN048.03	IR-G1-E	1.00	G07	156	346.7	0.449957
FN048.03	IR-G1-E	1.00	G08	173	346.7	0.49899
FN048.03	IR-G1-E	1.00	G09	225	346.7	0.648976
FN048.03	IR-G1-E	1.00	G10	179	346.7	0.516297
FN048.03	IR-G1-E	1.00	G11	165	346.7	0.475916
FN048.03	IR-G2-E	0.00	D02	261	271.3	0.962035
FN048.03	IR-G2-E	0.00	D03	239	271.3	0.880944
FN048.03	IR-G2-E	0.00	D04	280	271.3	1.03207
FN048.03	IR-G2-E	0.00	D05	253	271.3	0.932547
FN048.03	IR-G2-E	0.00	D06	286	271.3	1.05418
FN048.03	IR-G2-E	0.00	E02	272	271.3	1.00258
FN048.03	IR-G2-E	0.00	E03	267	271.3	0.98415
FN048.03	IR-G2-E	0.00	E04	278	271.3	1.0247
FN048.03	IR-G2-E	0.00	E05	300	271.3	1.10579
FN048.03	IR-G2-E	0.00	E06	277	271.3	1.02101
FN048.03	IR-G2-E	0.11	D07	173	271.3	0.63767
FN048.03	IR-G2-E	0.11	D08	172	271.3	0.633985
FN048.03	IR-G2-E	0.11	D09	202	271.3	0.744563
FN048.03	IR-G2-E	0.11	D10	142	271.3	0.523406
FN048.03	IR-G2-E	0.11	D11	145	271.3	0.534464
FN048.03	IR-G2-E	0.11	E07	188	271.3	0.69296
FN048.03	IR-G2-E	0.11	E08	185	271.3	0.681902
FN048.03	IR-G2-E	0.11	E09	182	271.3	0.670844
FN048.03	IR-G2-E	0.11	E10	178	271.3	0.6561
FN048.03	IR-G2-E	0.11	E11	213	271.3	0.785109
FN048.03	IR-G2-E	0.33	D02	113	271.3	0.416513
FN048.03	IR-G2-E	0.33	D03	146	271.3	0.53815
FN048.03	IR-G2-E	0.33	D04	123	271.3	0.453373
FN048.03	IR-G2-E	0.33	D05	129	271.3	0.475488
FN048.03	IR-G2-E	0.33	D06	126	271.3	0.464431
FN048.03	IR-G2-E	0.33	E02	144	271.3	0.530778
FN048.03	IR-G2-E	0.33	E03	146	271.3	0.53815
FN048.03	IR-G2-E	0.33	E04	125	271.3	0.460745
FN048.03	IR-G2-E	0.33	E05	100	271.3	0.368596
FN048.03	IR-G2-E	0.33	E06	134	271.3	0.493918
FN048.03	IR-G2-E	1.00	D07	118	271.3	0.434943
FN048.03	IR-G2-E	1.00	D08	97	271.3	0.357538
FN048.03	IR-G2-E	1.00	D09	103	271.3	0.379654
FN048.03	IR-G2-E	1.00	D10	118	271.3	0.434943
FN048.03	IR-G2-E	1.00	D11	113	271.3	0.416513
FN048.03	IR-G2-E	1.00	E07	101	271.3	0.372282
FN048.03	IR-G2-E	1.00	E08	108	271.3	0.398083
FN048.03	IR-G2-E	1.00	E09	113	271.3	0.416513
FN048.03	IR-G2-E	1.00	E10	120	271.3	0.442315
FN048.03	IR-G2-E	1.00	E11	116	271.3	0.427571

## Sheet: ABT263_viability-G1-G2
Supplementary Table 3. For Fig5_functional-comparison_ABT263_viability-G1-G2.
Dataset	Condition	ABT263	Well	DNA_content	Cell_Count	Normalization_Value	Cell_Count_Normalized
FN048.01	CTL	0.00	B02	G1	179	183.3	0.976541
FN048.01	CTL	0.00	B02	G2	74	71.7	1.03208
FN048.01	CTL	0.00	B03	G1	221	183.3	1.20567
FN048.01	CTL	0.00	B03	G2	74	71.7	1.03208
FN048.01	CTL	0.00	B04	G1	220	183.3	1.20022
FN048.01	CTL	0.00	B04	G2	74	71.7	1.03208
FN048.01	CTL	0.00	B05	G1	235	183.3	1.28205
FN048.01	CTL	0.00	B05	G2	124	71.7	1.72943
FN048.01	CTL	0.00	B06	G1	232	183.3	1.26568
FN048.01	CTL	0.00	B06	G2	84	71.7	1.17155
FN048.01	CTL	0.00	C02	G1	127	183.3	0.692853
FN048.01	CTL	0.00	C02	G2	57	71.7	0.794979
FN048.01	CTL	0.00	C03	G1	132	183.3	0.720131
FN048.01	CTL	0.00	C03	G2	66	71.7	0.920502
FN048.01	CTL	0.00	C04	G1	163	183.3	0.889253
FN048.01	CTL	0.00	C04	G2	53	71.7	0.739191
FN048.01	CTL	0.00	C05	G1	150	183.3	0.818331
FN048.01	CTL	0.00	C05	G2	55	71.7	0.767085
FN048.01	CTL	0.00	C06	G1	174	183.3	0.949264
FN048.01	CTL	0.00	C06	G2	56	71.7	0.781032
FN048.01	CTL	0.11	B07	G1	203	183.3	1.10747
FN048.01	CTL	0.11	B07	G2	110	71.7	1.53417
FN048.01	CTL	0.11	B08	G1	239	183.3	1.30387
FN048.01	CTL	0.11	B08	G2	99	71.7	1.38075
FN048.01	CTL	0.11	B09	G1	269	183.3	1.46754
FN048.01	CTL	0.11	B09	G2	83	71.7	1.1576
FN048.01	CTL	0.11	B10	G1	244	183.3	1.33115
FN048.01	CTL	0.11	B10	G2	101	71.7	1.40865
FN048.01	CTL	0.11	B11	G1	175	183.3	0.954719
FN048.01	CTL	0.11	B11	G2	67	71.7	0.934449
FN048.01	CTL	0.11	C07	G1	128	183.3	0.698309
FN048.01	CTL	0.11	C07	G2	53	71.7	0.739191
FN048.01	CTL	0.11	C08	G1	139	183.3	0.75832
FN048.01	CTL	0.11	C08	G2	67	71.7	0.934449
FN048.01	CTL	0.11	C09	G1	120	183.3	0.654664
FN048.01	CTL	0.11	C09	G2	51	71.7	0.711297
FN048.01	CTL	0.11	C10	G1	106	183.3	0.578287
FN048.01	CTL	0.11	C10	G2	50	71.7	0.69735
FN048.01	CTL	0.11	C11	G1	130	183.3	0.70922
FN048.01	CTL	0.11	C11	G2	44	71.7	0.613668
FN048.01	CTL	0.33	B02	G1	187	183.3	1.02019
FN048.01	CTL	0.33	B02	G2	62	71.7	0.864714
FN048.01	CTL	0.33	B03	G1	209	183.3	1.14021
FN048.01	CTL	0.33	B03	G2	71	71.7	0.990237
FN048.01	CTL	0.33	B04	G1	225	183.3	1.2275
FN048.01	CTL	0.33	B04	G2	81	71.7	1.12971
FN048.01	CTL	0.33	B05	G1	265	183.3	1.44572
FN048.01	CTL	0.33	B05	G2	83	71.7	1.1576
FN048.01	CTL	0.33	B06	G1	266	183.3	1.45117
FN048.01	CTL	0.33	B06	G2	67	71.7	0.934449
FN048.01	CTL	0.33	C02	G1	92	183.3	0.501909
FN048.01	CTL	0.33	C02	G2	38	71.7	0.529986
FN048.01	CTL	0.33	C03	G1	146	183.3	0.796508
FN048.01	CTL	0.33	C03	G2	30	71.7	0.41841
FN048.01	CTL	0.33	C04	G1	163	183.3	0.889253
FN048.01	CTL	0.33	C04	G2	69	71.7	0.962343
FN048.01	CTL	0.33	C05	G1	139	183.3	0.75832
FN048.01	CTL	0.33	C05	G2	37	71.7	0.516039
FN048.01	CTL	0.33	C06	G1	149	183.3	0.812875
FN048.01	CTL	0.33	C06	G2	66	71.7	0.920502
FN048.01	CTL	1.00	B07	G1	271	183.3	1.47845
FN048.01	CTL	1.00	B07	G2	105	71.7	1.46444
FN048.01	CTL	1.00	B08	G1	248	183.3	1.35297
FN048.01	CTL	1.00	B08	G2	74	71.7	1.03208
FN048.01	CTL	1.00	B09	G1	265	183.3	1.44572
FN048.01	CTL	1.00	B09	G2	73	71.7	1.01813
FN048.01	CTL	1.00	B10	G1	167	183.3	0.911075
FN048.01	CTL	1.00	B10	G2	79	71.7	1.10181
FN048.01	CTL	1.00	B11	G1	180	183.3	0.981997
FN048.01	CTL	1.00	B11	G2	53	71.7	0.739191
FN048.01	CTL	1.00	C07	G1	153	183.3	0.834697
FN048.01	CTL	1.00	C07	G2	66	71.7	0.920502
FN048.01	CTL	1.00	C08	G1	116	183.3	0.632842
FN048.01	CTL	1.00	C08	G2	49	71.7	0.683403
FN048.01	CTL	1.00	C09	G1	154	183.3	0.840153
FN048.01	CTL	1.00	C09	G2	54	71.7	0.753138
FN048.01	CTL	1.00	C10	G1	161	183.3	0.878342
FN048.01	CTL	1.00	C10	G2	53	71.7	0.739191
FN048.01	CTL	1.00	C11	G1	146	183.3	0.796508
FN048.01	CTL	1.00	C11	G2	57	71.7	0.794979
FN048.01	IR-G1-E	0.00	F02	G1	199	159.4	1.24843
FN048.01	IR-G1-E	0.00	F02	G2	92	91.2	1.00877
FN048.01	IR-G1-E	0.00	F03	G1	248	159.4	1.55583
FN048.01	IR-G1-E	0.00	F03	G2	117	91.2	1.28289
FN048.01	IR-G1-E	0.00	F04	G1	138	159.4	0.865747
FN048.01	IR-G1-E	0.00	F04	G2	112	91.2	1.22807
FN048.01	IR-G1-E	0.00	F05	G1	143	159.4	0.897114
FN048.01	IR-G1-E	0.00	F05	G2	94	91.2	1.0307
FN048.01	IR-G1-E	0.00	F06	G1	171	159.4	1.07277
FN048.01	IR-G1-E	0.00	F06	G2	88	91.2	0.964912
FN048.01	IR-G1-E	0.00	G02	G1	109	159.4	0.683814
FN048.01	IR-G1-E	0.00	G02	G2	57	91.2	0.625
FN048.01	IR-G1-E	0.00	G03	G1	200	159.4	1.25471
FN048.01	IR-G1-E	0.00	G03	G2	125	91.2	1.37061
FN048.01	IR-G1-E	0.00	G04	G1	143	159.4	0.897114
FN048.01	IR-G1-E	0.00	G04	G2	68	91.2	0.745614
FN048.01	IR-G1-E	0.00	G05	G1	72	159.4	0.451694
FN048.01	IR-G1-E	0.00	G05	G2	43	91.2	0.471491
FN048.01	IR-G1-E	0.00	G06	G1	171	159.4	1.07277
FN048.01	IR-G1-E	0.00	G06	G2	116	91.2	1.27193
FN048.01	IR-G1-E	0.11	F07	G1	119	159.4	0.74655
FN048.01	IR-G1-E	0.11	F07	G2	65	91.2	0.712719
FN048.01	IR-G1-E	0.11	F08	G1	122	159.4	0.76537
FN048.01	IR-G1-E	0.11	F08	G2	47	91.2	0.515351
FN048.01	IR-G1-E	0.11	F09	G1	159	159.4	0.997491
FN048.01	IR-G1-E	0.11	F09	G2	56	91.2	0.614035
FN048.01	IR-G1-E	0.11	F10	G1	136	159.4	0.853199
FN048.01	IR-G1-E	0.11	F10	G2	50	91.2	0.548246
FN048.01	IR-G1-E	0.11	F11	G1	167	159.4	1.04768
FN048.01	IR-G1-E	0.11	F11	G2	57	91.2	0.625
FN048.01	IR-G1-E	0.11	G07	G1	100	159.4	0.627353
FN048.01	IR-G1-E	0.11	G07	G2	36	91.2	0.394737
FN048.01	IR-G1-E	0.11	G08	G1	53	159.4	0.332497
FN048.01	IR-G1-E	0.11	G08	G2	14	91.2	0.153509
FN048.01	IR-G1-E	0.11	G09	G1	130	159.4	0.815558
FN048.01	IR-G1-E	0.11	G09	G2	55	91.2	0.60307
FN048.01	IR-G1-E	0.11	G10	G1	119	159.4	0.74655
FN048.01	IR-G1-E	0.11	G10	G2	52	91.2	0.570175
FN048.01	IR-G1-E	0.11	G11	G1	101	159.4	0.633626
FN048.01	IR-G1-E	0.11	G11	G2	38	91.2	0.416667
FN048.01	IR-G1-E	0.33	F02	G1	147	159.4	0.922208
FN048.01	IR-G1-E	0.33	F02	G2	57	91.2	0.625
FN048.01	IR-G1-E	0.33	F03	G1	165	159.4	1.03513
FN048.01	IR-G1-E	0.33	F03	G2	59	91.2	0.64693
FN048.01	IR-G1-E	0.33	F04	G1	120	159.4	0.752823
FN048.01	IR-G1-E	0.33	F04	G2	56	91.2	0.614035
FN048.01	IR-G1-E	0.33	F05	G1	113	159.4	0.708908
FN048.01	IR-G1-E	0.33	F05	G2	53	91.2	0.58114
FN048.01	IR-G1-E	0.33	F06	G1	128	159.4	0.803011
FN048.01	IR-G1-E	0.33	F06	G2	52	91.2	0.570175
FN048.01	IR-G1-E	0.33	G02	G1	114	159.4	0.715182
FN048.01	IR-G1-E	0.33	G02	G2	46	91.2	0.504386
FN048.01	IR-G1-E	0.33	G03	G1	143	159.4	0.897114
FN048.01	IR-G1-E	0.33	G03	G2	50	91.2	0.548246
FN048.01	IR-G1-E	0.33	G04	G1	95	159.4	0.595985
FN048.01	IR-G1-E	0.33	G04	G2	28	91.2	0.307018
FN048.01	IR-G1-E	0.33	G05	G1	56	159.4	0.351317
FN048.01	IR-G1-E	0.33	G05	G2	24	91.2	0.263158
FN048.01	IR-G1-E	0.33	G06	G1	110	159.4	0.690088
FN048.01	IR-G1-E	0.33	G06	G2	30	91.2	0.328947
FN048.01	IR-G1-E	1.00	F07	G1	104	159.4	0.652447
FN048.01	IR-G1-E	1.00	F07	G2	49	91.2	0.537281
FN048.01	IR-G1-E	1.00	F08	G1	122	159.4	0.76537
FN048.01	IR-G1-E	1.00	F08	G2	43	91.2	0.471491
FN048.01	IR-G1-E	1.00	F09	G1	80	159.4	0.501882
FN048.01	IR-G1-E	1.00	F09	G2	42	91.2	0.460526
FN048.01	IR-G1-E	1.00	F10	G1	106	159.4	0.664994
FN048.01	IR-G1-E	1.00	F10	G2	35	91.2	0.383772
FN048.01	IR-G1-E	1.00	F11	G1	101	159.4	0.633626
FN048.01	IR-G1-E	1.00	F11	G2	37	91.2	0.405702
FN048.01	IR-G1-E	1.00	G07	G1	73	159.4	0.457967
FN048.01	IR-G1-E	1.00	G07	G2	29	91.2	0.317982
FN048.01	IR-G1-E	1.00	G08	G1	117	159.4	0.734003
FN048.01	IR-G1-E	1.00	G08	G2	39	91.2	0.427632
FN048.01	IR-G1-E	1.00	G09	G1	82	159.4	0.514429
FN048.01	IR-G1-E	1.00	G09	G2	37	91.2	0.405702
FN048.01	IR-G1-E	1.00	G10	G1	87	159.4	0.545797
FN048.01	IR-G1-E	1.00	G10	G2	39	91.2	0.427632
FN048.01	IR-G1-E	1.00	G11	G1	82	159.4	0.514429
FN048.01	IR-G1-E	1.00	G11	G2	34	91.2	0.372807
FN048.01	IR-G2-E	0.00	D02	G1	119	103.3	1.15198
FN048.01	IR-G2-E	0.00	D02	G2	285	211.4	1.34816
FN048.01	IR-G2-E	0.00	D03	G1	104	103.3	1.00678
FN048.01	IR-G2-E	0.00	D03	G2	220	211.4	1.04068
FN048.01	IR-G2-E	0.00	D04	G1	87	103.3	0.842207
FN048.01	IR-G2-E	0.00	D04	G2	226	211.4	1.06906
FN048.01	IR-G2-E	0.00	D05	G1	107	103.3	1.03582
FN048.01	IR-G2-E	0.00	D05	G2	224	211.4	1.0596
FN048.01	IR-G2-E	0.00	D06	G1	118	103.3	1.1423
FN048.01	IR-G2-E	0.00	D06	G2	233	211.4	1.10218
FN048.01	IR-G2-E	0.00	E02	G1	119	103.3	1.15198
FN048.01	IR-G2-E	0.00	E02	G2	169	211.4	0.799432
FN048.01	IR-G2-E	0.00	E03	G1	87	103.3	0.842207
FN048.01	IR-G2-E	0.00	E03	G2	152	211.4	0.719016
FN048.01	IR-G2-E	0.00	E04	G1	100	103.3	0.968054
FN048.01	IR-G2-E	0.00	E04	G2	177	211.4	0.837275
FN048.01	IR-G2-E	0.00	E05	G1	93	103.3	0.90029
FN048.01	IR-G2-E	0.00	E05	G2	206	211.4	0.974456
FN048.01	IR-G2-E	0.00	E06	G1	99	103.3	0.958374
FN048.01	IR-G2-E	0.00	E06	G2	222	211.4	1.05014
FN048.01	IR-G2-E	0.11	D07	G1	86	103.3	0.832527
FN048.01	IR-G2-E	0.11	D07	G2	168	211.4	0.794702
FN048.01	IR-G2-E	0.11	D08	G1	98	103.3	0.948693
FN048.01	IR-G2-E	0.11	D08	G2	175	211.4	0.827815
FN048.01	IR-G2-E	0.11	D09	G1	80	103.3	0.774443
FN048.01	IR-G2-E	0.11	D09	G2	160	211.4	0.756859
FN048.01	IR-G2-E	0.11	D10	G1	79	103.3	0.764763
FN048.01	IR-G2-E	0.11	D10	G2	141	211.4	0.666982
FN048.01	IR-G2-E	0.11	D11	G1	84	103.3	0.813166
FN048.01	IR-G2-E	0.11	D11	G2	177	211.4	0.837275
FN048.01	IR-G2-E	0.11	E07	G1	84	103.3	0.813166
FN048.01	IR-G2-E	0.11	E07	G2	151	211.4	0.714286
FN048.01	IR-G2-E	0.11	E08	G1	93	103.3	0.90029
FN048.01	IR-G2-E	0.11	E08	G2	131	211.4	0.619678
FN048.01	IR-G2-E	0.11	E09	G1	91	103.3	0.880929
FN048.01	IR-G2-E	0.11	E09	G2	127	211.4	0.600757
FN048.01	IR-G2-E	0.11	E10	G1	78	103.3	0.755082
FN048.01	IR-G2-E	0.11	E10	G2	100	211.4	0.473037
FN048.01	IR-G2-E	0.11	E11	G1	74	103.3	0.71636
FN048.01	IR-G2-E	0.11	E11	G2	137	211.4	0.648061
FN048.01	IR-G2-E	0.33	D02	G1	53	103.3	0.513069
FN048.01	IR-G2-E	0.33	D02	G2	92	211.4	0.435194
FN048.01	IR-G2-E	0.33	D03	G1	69	103.3	0.667957
FN048.01	IR-G2-E	0.33	D03	G2	90	211.4	0.425733
FN048.01	IR-G2-E	0.33	D04	G1	93	103.3	0.90029
FN048.01	IR-G2-E	0.33	D04	G2	106	211.4	0.501419
FN048.01	IR-G2-E	0.33	D05	G1	75	103.3	0.726041
FN048.01	IR-G2-E	0.33	D05	G2	123	211.4	0.581835
FN048.01	IR-G2-E	0.33	D06	G1	66	103.3	0.638916
FN048.01	IR-G2-E	0.33	D06	G2	118	211.4	0.558184
FN048.01	IR-G2-E	0.33	E02	G1	107	103.3	1.03582
FN048.01	IR-G2-E	0.33	E02	G2	112	211.4	0.529801
FN048.01	IR-G2-E	0.33	E03	G1	62	103.3	0.600194
FN048.01	IR-G2-E	0.33	E03	G2	117	211.4	0.553453
FN048.01	IR-G2-E	0.33	E04	G1	71	103.3	0.687318
FN048.01	IR-G2-E	0.33	E04	G2	106	211.4	0.501419
FN048.01	IR-G2-E	0.33	E05	G1	61	103.3	0.590513
FN048.01	IR-G2-E	0.33	E05	G2	69	211.4	0.326395
FN048.01	IR-G2-E	0.33	E06	G1	53	103.3	0.513069
FN048.01	IR-G2-E	0.33	E06	G2	94	211.4	0.444655
FN048.01	IR-G2-E	1.00	D07	G1	60	103.3	0.580833
FN048.01	IR-G2-E	1.00	D07	G2	119	211.4	0.562914
FN048.01	IR-G2-E	1.00	D08	G1	62	103.3	0.600194
FN048.01	IR-G2-E	1.00	D08	G2	121	211.4	0.572375
FN048.01	IR-G2-E	1.00	D09	G1	65	103.3	0.629235
FN048.01	IR-G2-E	1.00	D09	G2	106	211.4	0.501419
FN048.01	IR-G2-E	1.00	D10	G1	67	103.3	0.648596
FN048.01	IR-G2-E	1.00	D10	G2	96	211.4	0.454115
FN048.01	IR-G2-E	1.00	D11	G1	45	103.3	0.435624
FN048.01	IR-G2-E	1.00	D11	G2	84	211.4	0.397351
FN048.01	IR-G2-E	1.00	E07	G1	70	103.3	0.677638
FN048.01	IR-G2-E	1.00	E07	G2	88	211.4	0.416272
FN048.01	IR-G2-E	1.00	E08	G1	52	103.3	0.503388
FN048.01	IR-G2-E	1.00	E08	G2	85	211.4	0.402081
FN048.01	IR-G2-E	1.00	E09	G1	60	103.3	0.580833
FN048.01	IR-G2-E	1.00	E09	G2	84	211.4	0.397351
FN048.01	IR-G2-E	1.00	E10	G1	75	103.3	0.726041
FN048.01	IR-G2-E	1.00	E10	G2	119	211.4	0.562914
FN048.01	IR-G2-E	1.00	E11	G1	52	103.3	0.503388
FN048.01	IR-G2-E	1.00	E11	G2	94	211.4	0.444655
FN048.02	CTL	0.00	B02	G1	346	308.8	1.12047
FN048.02	CTL	0.00	B02	G2	167	144.6	1.15491
FN048.02	CTL	0.00	B03	G1	342	308.8	1.10751
FN048.02	CTL	0.00	B03	G2	146	144.6	1.00968
FN048.02	CTL	0.00	B04	G1	361	308.8	1.16904
FN048.02	CTL	0.00	B04	G2	159	144.6	1.09959
FN048.02	CTL	0.00	B05	G1	379	308.8	1.22733
FN048.02	CTL	0.00	B05	G2	172	144.6	1.18949
FN048.02	CTL	0.00	B06	G1	351	308.8	1.13666
FN048.02	CTL	0.00	B06	G2	188	144.6	1.30014
FN048.02	CTL	0.00	C02	G1	319	308.8	1.03303
FN048.02	CTL	0.00	C02	G2	157	144.6	1.08575
FN048.02	CTL	0.00	C03	G1	257	308.8	0.832254
FN048.02	CTL	0.00	C03	G2	131	144.6	0.905947
FN048.02	CTL	0.00	C04	G1	243	308.8	0.786917
FN048.02	CTL	0.00	C04	G2	98	144.6	0.677732
FN048.02	CTL	0.00	C05	G1	214	308.8	0.693005
FN048.02	CTL	0.00	C05	G2	118	144.6	0.816044
FN048.02	CTL	0.00	C06	G1	276	308.8	0.893782
FN048.02	CTL	0.00	C06	G2	110	144.6	0.760719
FN048.02	CTL	0.11	B07	G1	442	308.8	1.43135
FN048.02	CTL	0.11	B07	G2	224	144.6	1.5491
FN048.02	CTL	0.11	B08	G1	371	308.8	1.20142
FN048.02	CTL	0.11	B08	G2	196	144.6	1.35546
FN048.02	CTL	0.11	B09	G1	366	308.8	1.18523
FN048.02	CTL	0.11	B09	G2	180	144.6	1.24481
FN048.02	CTL	0.11	B10	G1	317	308.8	1.02655
FN048.02	CTL	0.11	B10	G2	174	144.6	1.20332
FN048.02	CTL	0.11	B11	G1	360	308.8	1.1658
FN048.02	CTL	0.11	B11	G2	157	144.6	1.08575
FN048.02	CTL	0.11	C07	G1	327	308.8	1.05894
FN048.02	CTL	0.11	C07	G2	109	144.6	0.753804
FN048.02	CTL	0.11	C08	G1	256	308.8	0.829016
FN048.02	CTL	0.11	C08	G2	126	144.6	0.871369
FN048.02	CTL	0.11	C09	G1	320	308.8	1.03627
FN048.02	CTL	0.11	C09	G2	154	144.6	1.06501
FN048.02	CTL	0.11	C10	G1	271	308.8	0.877591
FN048.02	CTL	0.11	C10	G2	133	144.6	0.919779
FN048.02	CTL	0.11	C11	G1	236	308.8	0.764249
FN048.02	CTL	0.11	C11	G2	105	144.6	0.726141
FN048.02	CTL	0.33	B02	G1	316	308.8	1.02332
FN048.02	CTL	0.33	B02	G2	172	144.6	1.18949
FN048.02	CTL	0.33	B03	G1	306	308.8	0.990933
FN048.02	CTL	0.33	B03	G2	144	144.6	0.995851
FN048.02	CTL	0.33	B04	G1	469	308.8	1.51878
FN048.02	CTL	0.33	B04	G2	188	144.6	1.30014
FN048.02	CTL	0.33	B05	G1	399	308.8	1.2921
FN048.02	CTL	0.33	B05	G2	147	144.6	1.0166
FN048.02	CTL	0.33	B06	G1	436	308.8	1.41192
FN048.02	CTL	0.33	B06	G2	183	144.6	1.26556
FN048.02	CTL	0.33	C02	G1	254	308.8	0.822539
FN048.02	CTL	0.33	C02	G2	138	144.6	0.954357
FN048.02	CTL	0.33	C03	G1	181	308.8	0.58614
FN048.02	CTL	0.33	C03	G2	87	144.6	0.60166
FN048.02	CTL	0.33	C04	G1	267	308.8	0.864637
FN048.02	CTL	0.33	C04	G2	100	144.6	0.691563
FN048.02	CTL	0.33	C05	G1	250	308.8	0.809585
FN048.02	CTL	0.33	C05	G2	98	144.6	0.677732
FN048.02	CTL	0.33	C06	G1	228	308.8	0.738342
FN048.02	CTL	0.33	C06	G2	104	144.6	0.719225
FN048.02	CTL	1.00	B07	G1	383	308.8	1.24028
FN048.02	CTL	1.00	B07	G2	156	144.6	1.07884
FN048.02	CTL	1.00	B08	G1	400	308.8	1.29534
FN048.02	CTL	1.00	B08	G2	169	144.6	1.16874
FN048.02	CTL	1.00	B09	G1	412	308.8	1.3342
FN048.02	CTL	1.00	B09	G2	198	144.6	1.36929
FN048.02	CTL	1.00	B10	G1	352	308.8	1.1399
FN048.02	CTL	1.00	B10	G2	127	144.6	0.878285
FN048.02	CTL	1.00	B11	G1	420	308.8	1.3601
FN048.02	CTL	1.00	B11	G2	173	144.6	1.1964
FN048.02	CTL	1.00	C07	G1	189	308.8	0.612047
FN048.02	CTL	1.00	C07	G2	111	144.6	0.767635
FN048.02	CTL	1.00	C08	G1	249	308.8	0.806347
FN048.02	CTL	1.00	C08	G2	83	144.6	0.573997
FN048.02	CTL	1.00	C09	G1	252	308.8	0.816062
FN048.02	CTL	1.00	C09	G2	80	144.6	0.55325
FN048.02	CTL	1.00	C10	G1	275	308.8	0.890544
FN048.02	CTL	1.00	C10	G2	93	144.6	0.643154
FN048.02	CTL	1.00	C11	G1	235	308.8	0.76101
FN048.02	CTL	1.00	C11	G2	105	144.6	0.726141
FN048.02	IR-G1-E	0.00	F02	G1	336	364.1	0.922823
FN048.02	IR-G1-E	0.00	F02	G2	202	185.1	1.0913
FN048.02	IR-G1-E	0.00	F03	G1	335	364.1	0.920077
FN048.02	IR-G1-E	0.00	F03	G2	157	185.1	0.84819
FN048.02	IR-G1-E	0.00	F04	G1	393	364.1	1.07937
FN048.02	IR-G1-E	0.00	F04	G2	209	185.1	1.12912
FN048.02	IR-G1-E	0.00	F05	G1	440	364.1	1.20846
FN048.02	IR-G1-E	0.00	F05	G2	239	185.1	1.29119
FN048.02	IR-G1-E	0.00	F06	G1	435	364.1	1.19473
FN048.02	IR-G1-E	0.00	F06	G2	186	185.1	1.00486
FN048.02	IR-G1-E	0.00	G02	G1	419	364.1	1.15078
FN048.02	IR-G1-E	0.00	G02	G2	206	185.1	1.11291
FN048.02	IR-G1-E	0.00	G03	G1	302	364.1	0.829442
FN048.02	IR-G1-E	0.00	G03	G2	139	185.1	0.750945
FN048.02	IR-G1-E	0.00	G04	G1	327	364.1	0.898105
FN048.02	IR-G1-E	0.00	G04	G2	155	185.1	0.837385
FN048.02	IR-G1-E	0.00	G05	G1	348	364.1	0.955781
FN048.02	IR-G1-E	0.00	G05	G2	199	185.1	1.07509
FN048.02	IR-G1-E	0.00	G06	G1	306	364.1	0.840428
FN048.02	IR-G1-E	0.00	G06	G2	159	185.1	0.858995
FN048.02	IR-G1-E	0.11	F07	G1	266	364.1	0.730569
FN048.02	IR-G1-E	0.11	F07	G2	109	185.1	0.588871
FN048.02	IR-G1-E	0.11	F08	G1	248	364.1	0.681132
FN048.02	IR-G1-E	0.11	F08	G2	85	185.1	0.459211
FN048.02	IR-G1-E	0.11	F09	G1	266	364.1	0.730569
FN048.02	IR-G1-E	0.11	F09	G2	120	185.1	0.648298
FN048.02	IR-G1-E	0.11	F10	G1	302	364.1	0.829442
FN048.02	IR-G1-E	0.11	F10	G2	119	185.1	0.642896
FN048.02	IR-G1-E	0.11	F11	G1	139	364.1	0.381763
FN048.02	IR-G1-E	0.11	F11	G2	59	185.1	0.318747
FN048.02	IR-G1-E	0.11	G07	G1	236	364.1	0.648174
FN048.02	IR-G1-E	0.11	G07	G2	100	185.1	0.540249
FN048.02	IR-G1-E	0.11	G08	G1	284	364.1	0.780005
FN048.02	IR-G1-E	0.11	G08	G2	106	185.1	0.572663
FN048.02	IR-G1-E	0.11	G09	G1	274	364.1	0.752541
FN048.02	IR-G1-E	0.11	G09	G2	88	185.1	0.475419
FN048.02	IR-G1-E	0.11	G10	G1	360	364.1	0.988739
FN048.02	IR-G1-E	0.11	G10	G2	113	185.1	0.610481
FN048.02	IR-G1-E	0.11	G11	G1	230	364.1	0.631695
FN048.02	IR-G1-E	0.11	G11	G2	91	185.1	0.491626
FN048.02	IR-G1-E	0.33	F02	G1	215	364.1	0.590497
FN048.02	IR-G1-E	0.33	F02	G2	90	185.1	0.486224
FN048.02	IR-G1-E	0.33	F03	G1	174	364.1	0.477891
FN048.02	IR-G1-E	0.33	F03	G2	80	185.1	0.432199
FN048.02	IR-G1-E	0.33	F04	G1	229	364.1	0.628948
FN048.02	IR-G1-E	0.33	F04	G2	72	185.1	0.388979
FN048.02	IR-G1-E	0.33	F05	G1	188	364.1	0.516342
FN048.02	IR-G1-E	0.33	F05	G2	55	185.1	0.297137
FN048.02	IR-G1-E	0.33	F06	G1	148	364.1	0.406482
FN048.02	IR-G1-E	0.33	F06	G2	75	185.1	0.405186
FN048.02	IR-G1-E	0.33	G02	G1	297	364.1	0.81571
FN048.02	IR-G1-E	0.33	G02	G2	142	185.1	0.767153
FN048.02	IR-G1-E	0.33	G03	G1	267	364.1	0.733315
FN048.02	IR-G1-E	0.33	G03	G2	132	185.1	0.713128
FN048.02	IR-G1-E	0.33	G04	G1	272	364.1	0.747048
FN048.02	IR-G1-E	0.33	G04	G2	95	185.1	0.513236
FN048.02	IR-G1-E	0.33	G05	G1	223	364.1	0.612469
FN048.02	IR-G1-E	0.33	G05	G2	61	185.1	0.329552
FN048.02	IR-G1-E	0.33	G06	G1	147	364.1	0.403735
FN048.02	IR-G1-E	0.33	G06	G2	57	185.1	0.307942
FN048.02	IR-G1-E	1.00	F07	G1	170	364.1	0.466905
FN048.02	IR-G1-E	1.00	F07	G2	70	185.1	0.378174
FN048.02	IR-G1-E	1.00	F08	G1	152	364.1	0.417468
FN048.02	IR-G1-E	1.00	F08	G2	60	185.1	0.324149
FN048.02	IR-G1-E	1.00	F09	G1	167	364.1	0.458665
FN048.02	IR-G1-E	1.00	F09	G2	78	185.1	0.421394
FN048.02	IR-G1-E	1.00	F10	G1	121	364.1	0.332326
FN048.02	IR-G1-E	1.00	F10	G2	44	185.1	0.237709
FN048.02	IR-G1-E	1.00	F11	G1	160	364.1	0.43944
FN048.02	IR-G1-E	1.00	F11	G2	52	185.1	0.280929
FN048.02	IR-G1-E	1.00	G07	G1	179	364.1	0.491623
FN048.02	IR-G1-E	1.00	G07	G2	69	185.1	0.372771
FN048.02	IR-G1-E	1.00	G08	G1	208	364.1	0.571272
FN048.02	IR-G1-E	1.00	G08	G2	67	185.1	0.361967
FN048.02	IR-G1-E	1.00	G09	G1	249	364.1	0.683878
FN048.02	IR-G1-E	1.00	G09	G2	58	185.1	0.313344
FN048.02	IR-G1-E	1.00	G10	G1	248	364.1	0.681132
FN048.02	IR-G1-E	1.00	G10	G2	66	185.1	0.356564
FN048.02	IR-G1-E	1.00	G11	G1	185	364.1	0.508102
FN048.02	IR-G1-E	1.00	G11	G2	53	185.1	0.286332
FN048.02	IR-G2-E	0.00	D02	G1	143	127.2	1.12421
FN048.02	IR-G2-E	0.00	D02	G2	223	241.2	0.924544
FN048.02	IR-G2-E	0.00	D03	G1	100	127.2	0.786164
FN048.02	IR-G2-E	0.00	D03	G2	179	241.2	0.742123
FN048.02	IR-G2-E	0.00	D04	G1	123	127.2	0.966981
FN048.02	IR-G2-E	0.00	D04	G2	276	241.2	1.14428
FN048.02	IR-G2-E	0.00	D05	G1	88	127.2	0.691824
FN048.02	IR-G2-E	0.00	D05	G2	267	241.2	1.10697
FN048.02	IR-G2-E	0.00	D06	G1	118	127.2	0.927673
FN048.02	IR-G2-E	0.00	D06	G2	248	241.2	1.02819
FN048.02	IR-G2-E	0.00	E02	G1	138	127.2	1.08491
FN048.02	IR-G2-E	0.00	E02	G2	220	241.2	0.912106
FN048.02	IR-G2-E	0.00	E03	G1	142	127.2	1.11635
FN048.02	IR-G2-E	0.00	E03	G2	229	241.2	0.94942
FN048.02	IR-G2-E	0.00	E04	G1	124	127.2	0.974843
FN048.02	IR-G2-E	0.00	E04	G2	230	241.2	0.953566
FN048.02	IR-G2-E	0.00	E05	G1	136	127.2	1.06918
FN048.02	IR-G2-E	0.00	E05	G2	285	241.2	1.18159
FN048.02	IR-G2-E	0.00	E06	G1	160	127.2	1.25786
FN048.02	IR-G2-E	0.00	E06	G2	255	241.2	1.05721
FN048.02	IR-G2-E	0.11	D07	G1	99	127.2	0.778302
FN048.02	IR-G2-E	0.11	D07	G2	178	241.2	0.737977
FN048.02	IR-G2-E	0.11	D08	G1	80	127.2	0.628931
FN048.02	IR-G2-E	0.11	D08	G2	133	241.2	0.55141
FN048.02	IR-G2-E	0.11	D09	G1	85	127.2	0.668239
FN048.02	IR-G2-E	0.11	D09	G2	155	241.2	0.64262
FN048.02	IR-G2-E	0.11	D10	G1	65	127.2	0.511006
FN048.02	IR-G2-E	0.11	D10	G2	130	241.2	0.538972
FN048.02	IR-G2-E	0.11	D11	G1	62	127.2	0.487421
FN048.02	IR-G2-E	0.11	D11	G2	107	241.2	0.443615
FN048.02	IR-G2-E	0.11	E07	G1	88	127.2	0.691824
FN048.02	IR-G2-E	0.11	E07	G2	167	241.2	0.692371
FN048.02	IR-G2-E	0.11	E08	G1	100	127.2	0.786164
FN048.02	IR-G2-E	0.11	E08	G2	137	241.2	0.567993
FN048.02	IR-G2-E	0.11	E09	G1	100	127.2	0.786164
FN048.02	IR-G2-E	0.11	E09	G2	127	241.2	0.526534
FN048.02	IR-G2-E	0.11	E10	G1	83	127.2	0.652516
FN048.02	IR-G2-E	0.11	E10	G2	151	241.2	0.626036
FN048.02	IR-G2-E	0.11	E11	G1	83	127.2	0.652516
FN048.02	IR-G2-E	0.11	E11	G2	120	241.2	0.497512
FN048.02	IR-G2-E	0.33	D02	G1	77	127.2	0.605346
FN048.02	IR-G2-E	0.33	D02	G2	111	241.2	0.460199
FN048.02	IR-G2-E	0.33	D03	G1	62	127.2	0.487421
FN048.02	IR-G2-E	0.33	D03	G2	130	241.2	0.538972
FN048.02	IR-G2-E	0.33	D04	G1	61	127.2	0.47956
FN048.02	IR-G2-E	0.33	D04	G2	123	241.2	0.50995
FN048.02	IR-G2-E	0.33	D05	G1	66	127.2	0.518868
FN048.02	IR-G2-E	0.33	D05	G2	109	241.2	0.451907
FN048.02	IR-G2-E	0.33	D06	G1	68	127.2	0.534591
FN048.02	IR-G2-E	0.33	D06	G2	114	241.2	0.472637
FN048.02	IR-G2-E	0.33	E02	G1	59	127.2	0.463836
FN048.02	IR-G2-E	0.33	E02	G2	95	241.2	0.393864
FN048.02	IR-G2-E	0.33	E03	G1	63	127.2	0.495283
FN048.02	IR-G2-E	0.33	E03	G2	121	241.2	0.501658
FN048.02	IR-G2-E	0.33	E04	G1	72	127.2	0.566038
FN048.02	IR-G2-E	0.33	E04	G2	113	241.2	0.468491
FN048.02	IR-G2-E	0.33	E05	G1	73	127.2	0.573899
FN048.02	IR-G2-E	0.33	E05	G2	132	241.2	0.547264
FN048.02	IR-G2-E	0.33	E06	G1	96	127.2	0.754717
FN048.02	IR-G2-E	0.33	E06	G2	140	241.2	0.580431
FN048.02	IR-G2-E	1.00	D07	G1	64	127.2	0.503145
FN048.02	IR-G2-E	1.00	D07	G2	96	241.2	0.39801
FN048.02	IR-G2-E	1.00	D08	G1	79	127.2	0.621069
FN048.02	IR-G2-E	1.00	D08	G2	107	241.2	0.443615
FN048.02	IR-G2-E	1.00	D09	G1	47	127.2	0.369497
FN048.02	IR-G2-E	1.00	D09	G2	85	241.2	0.352405
FN048.02	IR-G2-E	1.00	D10	G1	46	127.2	0.361635
FN048.02	IR-G2-E	1.00	D10	G2	83	241.2	0.344113
FN048.02	IR-G2-E	1.00	D11	G1	61	127.2	0.47956
FN048.02	IR-G2-E	1.00	D11	G2	78	241.2	0.323383
FN048.02	IR-G2-E	1.00	E07	G1	59	127.2	0.463836
FN048.02	IR-G2-E	1.00	E07	G2	93	241.2	0.385572
FN048.02	IR-G2-E	1.00	E08	G1	48	127.2	0.377358
FN048.02	IR-G2-E	1.00	E08	G2	94	241.2	0.389718
FN048.02	IR-G2-E	1.00	E09	G1	68	127.2	0.534591
FN048.02	IR-G2-E	1.00	E09	G2	134	241.2	0.555556
FN048.02	IR-G2-E	1.00	E10	G1	72	127.2	0.566038
FN048.02	IR-G2-E	1.00	E10	G2	88	241.2	0.364842
FN048.02	IR-G2-E	1.00	E11	G1	53	127.2	0.416667
FN048.02	IR-G2-E	1.00	E11	G2	99	241.2	0.410448
FN048.03	CTL	0.00	B02	G1	241	183.5	1.31335
FN048.03	CTL	0.00	B02	G2	90	72.9	1.23457
FN048.03	CTL	0.00	B03	G1	203	183.5	1.10627
FN048.03	CTL	0.00	B03	G2	85	72.9	1.16598
FN048.03	CTL	0.00	B04	G1	229	183.5	1.24796
FN048.03	CTL	0.00	B04	G2	89	72.9	1.22085
FN048.03	CTL	0.00	B05	G1	228	183.5	1.24251
FN048.03	CTL	0.00	B05	G2	95	72.9	1.30316
FN048.03	CTL	0.00	B06	G1	190	183.5	1.03542
FN048.03	CTL	0.00	B06	G2	93	72.9	1.27572
FN048.03	CTL	0.00	C02	G1	194	183.5	1.05722
FN048.03	CTL	0.00	C02	G2	60	72.9	0.823045
FN048.03	CTL	0.00	C03	G1	129	183.5	0.702997
FN048.03	CTL	0.00	C03	G2	57	72.9	0.781893
FN048.03	CTL	0.00	C04	G1	130	183.5	0.708447
FN048.03	CTL	0.00	C04	G2	54	72.9	0.740741
FN048.03	CTL	0.00	C05	G1	151	183.5	0.822888
FN048.03	CTL	0.00	C05	G2	46	72.9	0.631001
FN048.03	CTL	0.00	C06	G1	140	183.5	0.762943
FN048.03	CTL	0.00	C06	G2	60	72.9	0.823045
FN048.03	CTL	0.11	B07	G1	235	183.5	1.28065
FN048.03	CTL	0.11	B07	G2	87	72.9	1.19342
FN048.03	CTL	0.11	B08	G1	239	183.5	1.30245
FN048.03	CTL	0.11	B08	G2	90	72.9	1.23457
FN048.03	CTL	0.11	B09	G1	188	183.5	1.02452
FN048.03	CTL	0.11	B09	G2	53	72.9	0.727023
FN048.03	CTL	0.11	B10	G1	229	183.5	1.24796
FN048.03	CTL	0.11	B10	G2	53	72.9	0.727023
FN048.03	CTL	0.11	B11	G1	252	183.5	1.3733
FN048.03	CTL	0.11	B11	G2	94	72.9	1.28944
FN048.03	CTL	0.11	C07	G1	138	183.5	0.752044
FN048.03	CTL	0.11	C07	G2	68	72.9	0.932785
FN048.03	CTL	0.11	C08	G1	158	183.5	0.861035
FN048.03	CTL	0.11	C08	G2	63	72.9	0.864198
FN048.03	CTL	0.11	C09	G1	179	183.5	0.975477
FN048.03	CTL	0.11	C09	G2	58	72.9	0.79561
FN048.03	CTL	0.11	C10	G1	140	183.5	0.762943
FN048.03	CTL	0.11	C10	G2	63	72.9	0.864198
FN048.03	CTL	0.11	C11	G1	142	183.5	0.773842
FN048.03	CTL	0.11	C11	G2	53	72.9	0.727023
FN048.03	CTL	0.33	B02	G1	189	183.5	1.02997
FN048.03	CTL	0.33	B02	G2	56	72.9	0.768176
FN048.03	CTL	0.33	B03	G1	177	183.5	0.964578
FN048.03	CTL	0.33	B03	G2	54	72.9	0.740741
FN048.03	CTL	0.33	B04	G1	179	183.5	0.975477
FN048.03	CTL	0.33	B04	G2	58	72.9	0.79561
FN048.03	CTL	0.33	B05	G1	185	183.5	1.00817
FN048.03	CTL	0.33	B05	G2	68	72.9	0.932785
FN048.03	CTL	0.33	B06	G1	186	183.5	1.01362
FN048.03	CTL	0.33	B06	G2	80	72.9	1.09739
FN048.03	CTL	0.33	C02	G1	172	183.5	0.93733
FN048.03	CTL	0.33	C02	G2	69	72.9	0.946502
FN048.03	CTL	0.33	C03	G1	152	183.5	0.828338
FN048.03	CTL	0.33	C03	G2	52	72.9	0.713306
FN048.03	CTL	0.33	C04	G1	133	183.5	0.724796
FN048.03	CTL	0.33	C04	G2	60	72.9	0.823045
FN048.03	CTL	0.33	C05	G1	143	183.5	0.779292
FN048.03	CTL	0.33	C05	G2	56	72.9	0.768176
FN048.03	CTL	0.33	C06	G1	163	183.5	0.888283
FN048.03	CTL	0.33	C06	G2	51	72.9	0.699588
FN048.03	CTL	1.00	B07	G1	177	183.5	0.964578
FN048.03	CTL	1.00	B07	G2	59	72.9	0.809328
FN048.03	CTL	1.00	B08	G1	179	183.5	0.975477
FN048.03	CTL	1.00	B08	G2	93	72.9	1.27572
FN048.03	CTL	1.00	B09	G1	151	183.5	0.822888
FN048.03	CTL	1.00	B09	G2	61	72.9	0.836763
FN048.03	CTL	1.00	B10	G1	172	183.5	0.93733
FN048.03	CTL	1.00	B10	G2	63	72.9	0.864198
FN048.03	CTL	1.00	B11	G1	188	183.5	1.02452
FN048.03	CTL	1.00	B11	G2	55	72.9	0.754458
FN048.03	CTL	1.00	C07	G1	170	183.5	0.926431
FN048.03	CTL	1.00	C07	G2	66	72.9	0.90535
FN048.03	CTL	1.00	C08	G1	191	183.5	1.04087
FN048.03	CTL	1.00	C08	G2	87	72.9	1.19342
FN048.03	CTL	1.00	C09	G1	133	183.5	0.724796
FN048.03	CTL	1.00	C09	G2	56	72.9	0.768176
FN048.03	CTL	1.00	C10	G1	195	183.5	1.06267
FN048.03	CTL	1.00	C10	G2	80	72.9	1.09739
FN048.03	CTL	1.00	C11	G1	154	183.5	0.839237
FN048.03	CTL	1.00	C11	G2	76	72.9	1.04252
FN048.03	IR-G1-E	0.00	F02	G1	221	232.2	0.951766
FN048.03	IR-G1-E	0.00	F02	G2	125	114.5	1.0917
FN048.03	IR-G1-E	0.00	F03	G1	226	232.2	0.973299
FN048.03	IR-G1-E	0.00	F03	G2	114	114.5	0.995633
FN048.03	IR-G1-E	0.00	F04	G1	273	232.2	1.17571
FN048.03	IR-G1-E	0.00	F04	G2	105	114.5	0.917031
FN048.03	IR-G1-E	0.00	F05	G1	248	232.2	1.06804
FN048.03	IR-G1-E	0.00	F05	G2	88	114.5	0.768559
FN048.03	IR-G1-E	0.00	F06	G1	208	232.2	0.89578
FN048.03	IR-G1-E	0.00	F06	G2	90	114.5	0.786026
FN048.03	IR-G1-E	0.00	G02	G1	258	232.2	1.11111
FN048.03	IR-G1-E	0.00	G02	G2	115	114.5	1.00437
FN048.03	IR-G1-E	0.00	G03	G1	237	232.2	1.02067
FN048.03	IR-G1-E	0.00	G03	G2	133	114.5	1.16157
FN048.03	IR-G1-E	0.00	G04	G1	252	232.2	1.08527
FN048.03	IR-G1-E	0.00	G04	G2	149	114.5	1.30131
FN048.03	IR-G1-E	0.00	G05	G1	183	232.2	0.788114
FN048.03	IR-G1-E	0.00	G05	G2	95	114.5	0.829694
FN048.03	IR-G1-E	0.00	G06	G1	216	232.2	0.930233
FN048.03	IR-G1-E	0.00	G06	G2	131	114.5	1.1441
FN048.03	IR-G1-E	0.11	F07	G1	166	232.2	0.714901
FN048.03	IR-G1-E	0.11	F07	G2	82	114.5	0.716157
FN048.03	IR-G1-E	0.11	F08	G1	141	232.2	0.607235
FN048.03	IR-G1-E	0.11	F08	G2	63	114.5	0.550218
FN048.03	IR-G1-E	0.11	F09	G1	199	232.2	0.85702
FN048.03	IR-G1-E	0.11	F09	G2	83	114.5	0.724891
FN048.03	IR-G1-E	0.11	F10	G1	140	232.2	0.602929
FN048.03	IR-G1-E	0.11	F10	G2	71	114.5	0.620087
FN048.03	IR-G1-E	0.11	F11	G1	144	232.2	0.620155
FN048.03	IR-G1-E	0.11	F11	G2	69	114.5	0.60262
FN048.03	IR-G1-E	0.11	G07	G1	159	232.2	0.684755
FN048.03	IR-G1-E	0.11	G07	G2	45	114.5	0.393013
FN048.03	IR-G1-E	0.11	G08	G1	176	232.2	0.757967
FN048.03	IR-G1-E	0.11	G08	G2	53	114.5	0.462882
FN048.03	IR-G1-E	0.11	G09	G1	141	232.2	0.607235
FN048.03	IR-G1-E	0.11	G09	G2	63	114.5	0.550218
FN048.03	IR-G1-E	0.11	G10	G1	155	232.2	0.667528
FN048.03	IR-G1-E	0.11	G10	G2	76	114.5	0.663755
FN048.03	IR-G1-E	0.11	G11	G1	114	232.2	0.490956
FN048.03	IR-G1-E	0.11	G11	G2	64	114.5	0.558952
FN048.03	IR-G1-E	0.33	F02	G1	164	232.2	0.706288
FN048.03	IR-G1-E	0.33	F02	G2	55	114.5	0.480349
FN048.03	IR-G1-E	0.33	F03	G1	150	232.2	0.645995
FN048.03	IR-G1-E	0.33	F03	G2	60	114.5	0.524017
FN048.03	IR-G1-E	0.33	F04	G1	146	232.2	0.628768
FN048.03	IR-G1-E	0.33	F04	G2	61	114.5	0.532751
FN048.03	IR-G1-E	0.33	F05	G1	150	232.2	0.645995
FN048.03	IR-G1-E	0.33	F05	G2	68	114.5	0.593886
FN048.03	IR-G1-E	0.33	F06	G1	160	232.2	0.689061
FN048.03	IR-G1-E	0.33	F06	G2	54	114.5	0.471616
FN048.03	IR-G1-E	0.33	G02	G1	152	232.2	0.654608
FN048.03	IR-G1-E	0.33	G02	G2	37	114.5	0.323144
FN048.03	IR-G1-E	0.33	G03	G1	142	232.2	0.611542
FN048.03	IR-G1-E	0.33	G03	G2	47	114.5	0.41048
FN048.03	IR-G1-E	0.33	G04	G1	135	232.2	0.581395
FN048.03	IR-G1-E	0.33	G04	G2	51	114.5	0.445415
FN048.03	IR-G1-E	0.33	G05	G1	148	232.2	0.637382
FN048.03	IR-G1-E	0.33	G05	G2	56	114.5	0.489083
FN048.03	IR-G1-E	0.33	G06	G1	145	232.2	0.624462
FN048.03	IR-G1-E	0.33	G06	G2	52	114.5	0.454148
FN048.03	IR-G1-E	1.00	F07	G1	112	232.2	0.482343
FN048.03	IR-G1-E	1.00	F07	G2	41	114.5	0.358079
FN048.03	IR-G1-E	1.00	F08	G1	157	232.2	0.676141
FN048.03	IR-G1-E	1.00	F08	G2	40	114.5	0.349345
FN048.03	IR-G1-E	1.00	F09	G1	125	232.2	0.538329
FN048.03	IR-G1-E	1.00	F09	G2	46	114.5	0.401747
FN048.03	IR-G1-E	1.00	F10	G1	121	232.2	0.521102
FN048.03	IR-G1-E	1.00	F10	G2	43	114.5	0.375546
FN048.03	IR-G1-E	1.00	F11	G1	110	232.2	0.47373
FN048.03	IR-G1-E	1.00	F11	G2	51	114.5	0.445415
FN048.03	IR-G1-E	1.00	G07	G1	115	232.2	0.495263
FN048.03	IR-G1-E	1.00	G07	G2	41	114.5	0.358079
FN048.03	IR-G1-E	1.00	G08	G1	137	232.2	0.590009
FN048.03	IR-G1-E	1.00	G08	G2	36	114.5	0.31441
FN048.03	IR-G1-E	1.00	G09	G1	160	232.2	0.689061
FN048.03	IR-G1-E	1.00	G09	G2	65	114.5	0.567686
FN048.03	IR-G1-E	1.00	G10	G1	122	232.2	0.525409
FN048.03	IR-G1-E	1.00	G10	G2	57	114.5	0.497817
FN048.03	IR-G1-E	1.00	G11	G1	126	232.2	0.542636
FN048.03	IR-G1-E	1.00	G11	G2	39	114.5	0.340611
FN048.03	IR-G2-E	0.00	D02	G1	84	94.6	0.887949
FN048.03	IR-G2-E	0.00	D02	G2	177	176.7	1.0017
FN048.03	IR-G2-E	0.00	D03	G1	75	94.6	0.792812
FN048.03	IR-G2-E	0.00	D03	G2	164	176.7	0.928127
FN048.03	IR-G2-E	0.00	D04	G1	97	94.6	1.02537
FN048.03	IR-G2-E	0.00	D04	G2	183	176.7	1.03565
FN048.03	IR-G2-E	0.00	D05	G1	92	94.6	0.972516
FN048.03	IR-G2-E	0.00	D05	G2	161	176.7	0.911149
FN048.03	IR-G2-E	0.00	D06	G1	99	94.6	1.04651
FN048.03	IR-G2-E	0.00	D06	G2	187	176.7	1.05829
FN048.03	IR-G2-E	0.00	E02	G1	103	94.6	1.08879
FN048.03	IR-G2-E	0.00	E02	G2	169	176.7	0.956423
FN048.03	IR-G2-E	0.00	E03	G1	91	94.6	0.961945
FN048.03	IR-G2-E	0.00	E03	G2	176	176.7	0.996038
FN048.03	IR-G2-E	0.00	E04	G1	93	94.6	0.983087
FN048.03	IR-G2-E	0.00	E04	G2	185	176.7	1.04697
FN048.03	IR-G2-E	0.00	E05	G1	122	94.6	1.28964
FN048.03	IR-G2-E	0.00	E05	G2	178	176.7	1.00736
FN048.03	IR-G2-E	0.00	E06	G1	90	94.6	0.951374
FN048.03	IR-G2-E	0.00	E06	G2	187	176.7	1.05829
FN048.03	IR-G2-E	0.11	D07	G1	65	94.6	0.687104
FN048.03	IR-G2-E	0.11	D07	G2	108	176.7	0.611205
FN048.03	IR-G2-E	0.11	D08	G1	62	94.6	0.655391
FN048.03	IR-G2-E	0.11	D08	G2	110	176.7	0.622524
FN048.03	IR-G2-E	0.11	D09	G1	71	94.6	0.750529
FN048.03	IR-G2-E	0.11	D09	G2	131	176.7	0.74137
FN048.03	IR-G2-E	0.11	D10	G1	55	94.6	0.581395
FN048.03	IR-G2-E	0.11	D10	G2	87	176.7	0.49236
FN048.03	IR-G2-E	0.11	D11	G1	61	94.6	0.64482
FN048.03	IR-G2-E	0.11	D11	G2	84	176.7	0.475382
FN048.03	IR-G2-E	0.11	E07	G1	62	94.6	0.655391
FN048.03	IR-G2-E	0.11	E07	G2	126	176.7	0.713073
FN048.03	IR-G2-E	0.11	E08	G1	55	94.6	0.581395
FN048.03	IR-G2-E	0.11	E08	G2	130	176.7	0.73571
FN048.03	IR-G2-E	0.11	E09	G1	67	94.6	0.708245
FN048.03	IR-G2-E	0.11	E09	G2	115	176.7	0.650821
FN048.03	IR-G2-E	0.11	E10	G1	73	94.6	0.77167
FN048.03	IR-G2-E	0.11	E10	G2	105	176.7	0.594228
FN048.03	IR-G2-E	0.11	E11	G1	75	94.6	0.792812
FN048.03	IR-G2-E	0.11	E11	G2	138	176.7	0.780985
FN048.03	IR-G2-E	0.33	D02	G1	48	94.6	0.5074
FN048.03	IR-G2-E	0.33	D02	G2	65	176.7	0.367855
FN048.03	IR-G2-E	0.33	D03	G1	39	94.6	0.412262
FN048.03	IR-G2-E	0.33	D03	G2	107	176.7	0.605546
FN048.03	IR-G2-E	0.33	D04	G1	45	94.6	0.475687
FN048.03	IR-G2-E	0.33	D04	G2	78	176.7	0.441426
FN048.03	IR-G2-E	0.33	D05	G1	49	94.6	0.51797
FN048.03	IR-G2-E	0.33	D05	G2	80	176.7	0.452745
FN048.03	IR-G2-E	0.33	D06	G1	45	94.6	0.475687
FN048.03	IR-G2-E	0.33	D06	G2	81	176.7	0.458404
FN048.03	IR-G2-E	0.33	E02	G1	44	94.6	0.465116
FN048.03	IR-G2-E	0.33	E02	G2	100	176.7	0.565931
FN048.03	IR-G2-E	0.33	E03	G1	63	94.6	0.665962
FN048.03	IR-G2-E	0.33	E03	G2	83	176.7	0.469723
FN048.03	IR-G2-E	0.33	E04	G1	51	94.6	0.539112
FN048.03	IR-G2-E	0.33	E04	G2	74	176.7	0.418789
FN048.03	IR-G2-E	0.33	E05	G1	41	94.6	0.433404
FN048.03	IR-G2-E	0.33	E05	G2	59	176.7	0.333899
FN048.03	IR-G2-E	0.33	E06	G1	51	94.6	0.539112
FN048.03	IR-G2-E	0.33	E06	G2	83	176.7	0.469723
FN048.03	IR-G2-E	1.00	D07	G1	47	94.6	0.496829
FN048.03	IR-G2-E	1.00	D07	G2	71	176.7	0.401811
FN048.03	IR-G2-E	1.00	D08	G1	31	94.6	0.327696
FN048.03	IR-G2-E	1.00	D08	G2	66	176.7	0.373514
FN048.03	IR-G2-E	1.00	D09	G1	44	94.6	0.465116
FN048.03	IR-G2-E	1.00	D09	G2	59	176.7	0.333899
FN048.03	IR-G2-E	1.00	D10	G1	60	94.6	0.634249
FN048.03	IR-G2-E	1.00	D10	G2	58	176.7	0.32824
FN048.03	IR-G2-E	1.00	D11	G1	54	94.6	0.570825
FN048.03	IR-G2-E	1.00	D11	G2	59	176.7	0.333899
FN048.03	IR-G2-E	1.00	E07	G1	39	94.6	0.412262
FN048.03	IR-G2-E	1.00	E07	G2	62	176.7	0.350877
FN048.03	IR-G2-E	1.00	E08	G1	42	94.6	0.443975
FN048.03	IR-G2-E	1.00	E08	G2	66	176.7	0.373514
FN048.03	IR-G2-E	1.00	E09	G1	44	94.6	0.465116
FN048.03	IR-G2-E	1.00	E09	G2	69	176.7	0.390492
FN048.03	IR-G2-E	1.00	E10	G1	46	94.6	0.486258
FN048.03	IR-G2-E	1.00	E10	G2	74	176.7	0.418789
FN048.03	IR-G2-E	1.00	E11	G1	49	94.6	0.51797
FN048.03	IR-G2-E	1.00	E11	G2	67	176.7	0.379174
